# Supplementary material for: Temporal Evolutionary Dynamics of Norovirus GII.4 Variants in China between 2004 and 2015
Source: PLoS One. 2016 Sep 20;11(9):e0163166. doi: 10.1371/journal.pone.0163166 (PMC5029875; doi:10.1371/journal.pone.0163166)
Supplement: S1 Table — (XLS) [file pone.0163166.s005.xls]

## Sheet: 1034_GII.4
DATASET S1 Characteristics information of NoV sequences used in our study. 1034_GII.4: 1034 Chinese NoV GII.4 sequences downloaded from GenBank. 888_GII.4: 888 sequences containing sampling time and location for GII.4 variants in China between 2004 and 2015. 624_GII.4: 624 sequences subtyped into noroviruses GII.4 variants in China between 2004 and 2015. 174_ORF2: GenBank Accession ID of 174 full…
Fasta format sequence name	Accession ID	Location	Year
gi|959141868|gb|KR107558.1| Norovirus GII.4 isolate sewage/GII.4/SD1601/2013/CHN RdRp and VP1 genes, partial cds	KR107558.1	Jinan	2013
gi|959141871|gb|KR107559.1| Norovirus GII.4 isolate sewage/GII.4/SD1609/2013/CHN RdRp and VP1 genes, partial cds	KR107559.1	Jinan	2013
gi|959141874|gb|KR107560.1| Norovirus GII.4 isolate sewage/GII.4/SD1705/2013/CHN RdRp and VP1 genes, partial cds	KR107560.1	Jinan	2013
gi|959141877|gb|KR107561.1| Norovirus GII.4 isolate sewage/GII.4/SD1903/2013/CHN RdRp and VP1 genes, partial cds	KR107561.1	Jinan	2013
gi|959141880|gb|KR107562.1| Norovirus GII.4 isolate sewage/GII.4/SD2007/2013/CHN RdRp and VP1 genes, partial cds	KR107562.1	Jinan	2013
gi|959141883|gb|KR107563.1| Norovirus GII.4 isolate sewage/GII.4/SD2106/2013/CHN RdRp and VP1 genes, partial cds	KR107563.1	Jinan	2013
gi|959141886|gb|KR107564.1| Norovirus GII.4 isolate sewage/GII.4/SD1603/2013/CHN RdRp and VP1 genes, partial cds	KR107564.1	Jinan	2013
gi|959141889|gb|KR107565.1| Norovirus GII.4 isolate sewage/GII.4/SD2703/2013/CHN RdRp and VP1 genes, partial cds	KR107565.1	Jinan	2013
gi|959141892|gb|KR107566.1| Norovirus GII.4 isolate sewage/GII.4/SD2804/2013/CHN RdRp and VP1 genes, partial cds	KR107566.1	Jinan	2013
gi|959141895|gb|KR107567.1| Norovirus GII.4 isolate sewage/GII.4/SD2906/2013/CHN RdRp and VP1 genes, partial cds	KR107567.1	Jinan	2013
gi|959141898|gb|KR107568.1| Norovirus GII.4 isolate sewage/GII.4/SD3009/2013/CHN RdRp and VP1 genes, partial cds	KR107568.1	Jinan	2013
gi|959141901|gb|KR107569.1| Norovirus GII.4 isolate sewage/GII.4/SD8001/2013/CHN RdRp and VP1 genes, partial cds	KR107569.1	Jinan	2013
gi|959141904|gb|KR107570.1| Norovirus GII.4 isolate sewage/GII.4/SD8008/2013/CHN RdRp and VP1 genes, partial cds	KR107570.1	Jinan	2013
gi|959141907|gb|KR107571.1| Norovirus GII.4 isolate sewage/GII.4/SD8104/2013/CHN RdRp and VP1 genes, partial cds	KR107571.1	Jinan	2013
gi|959141910|gb|KR107572.1| Norovirus GII.4 isolate sewage/GII.4/SD8110/2013/CHN RdRp and VP1 genes, partial cds	KR107572.1	Jinan	2013
gi|959141913|gb|KR107573.1| Norovirus GII.4 isolate sewage/GII.4/SD8204/2013/CHN RdRp and VP1 genes, partial cds	KR107573.1	Jinan	2013
gi|959141916|gb|KR107574.1| Norovirus GII.4 isolate sewage/GII.4/SD8205/2013/CHN RdRp and VP1 genes, partial cds	KR107574.1	Jinan	2013
gi|959141919|gb|KR107575.1| Norovirus GII.4 isolate sewage/GII.4/SD8304/2013/CHN RdRp and VP1 genes, partial cds	KR107575.1	Jinan	2013
gi|959141922|gb|KR107576.1| Norovirus GII.4 isolate sewage/GII.4/SD8305/2013/CHN RdRp and VP1 genes, partial cds	KR107576.1	Jinan	2013
gi|959141925|gb|KR107577.1| Norovirus GII.4 isolate sewage/GII.4/SD8307/2013/CHN RdRp and VP1 genes, partial cds	KR107577.1	Jinan	2013
gi|959141928|gb|KR107578.1| Norovirus GII.4 isolate sewage/GII.4/SD8401/2013/CHN RdRp and VP1 genes, partial cds	KR107578.1	Jinan	2013
gi|959141931|gb|KR107579.1| Norovirus GII.4 isolate sewage/GII.4/SD8407/2013/CHN RdRp and VP1 genes, partial cds	KR107579.1	Jinan	2013
gi|959141934|gb|KR107580.1| Norovirus GII.4 isolate sewage/GII.4/SD8408/2013/CHN RdRp and VP1 genes, partial cds	KR107580.1	Jinan	2013
gi|959141937|gb|KR107581.1| Norovirus GII.4 isolate sewage/GII.4/SD8409/2013/CHN RdRp and VP1 genes, partial cds	KR107581.1	Jinan	2013
gi|959141940|gb|KR107582.1| Norovirus GII.4 isolate sewage/GII.4/SD8410/2013/CHN RdRp and VP1 genes, partial cds	KR107582.1	Jinan	2013
gi|959141943|gb|KR107583.1| Norovirus GII.4 isolate sewage/GII.4/SD8702/2013/CHN RdRp and VP1 genes, partial cds	KR107583.1	Jinan	2013
gi|959141946|gb|KR107584.1| Norovirus GII.4 isolate sewage/GII.4/SD8906/2013/CHN RdRp and VP1 genes, partial cds	KR107584.1	Jinan	2013
gi|959141949|gb|KR107585.1| Norovirus GII.4 isolate sewage/GII.4/SD2904/2013/CHN RdRp and VP1 genes, partial cds	KR107585.1	Jinan	2013
gi|958167806|gb|KP864105.1| Norovirus GII.4 strain GII.4/142696/Shanghai/2014/CHN capsid protein (VP1) gene, complete cds	KP864105.1	Shanghai	2014
gi|958167808|gb|KP864106.1| Norovirus GII.4 strain GII.4/142681/Shanghai/2014/CHN capsid protein (VP1) gene, complete cds	KP864106.1	Shanghai	2014
gi|958167810|gb|KP864107.1| Norovirus GII.4 strain GII.4/152624/Shanghai/2015/CHN capsid protein (VP1) gene, complete cds	KP864107.1	Shanghai	2015
gi|958167818|gb|KP864111.1| Norovirus GII.4 strain GII.4/141784/Shanghai/2014/CHN capsid protein (VP1) gene, partial cds	KP864111.1	Shanghai	2014
gi|958167820|gb|KP864112.1| Norovirus GII.4 strain GII.4/141967/Shanghai/2014/CHN capsid protein (VP1) gene, partial cds	KP864112.1	Shanghai	2014
gi|958167822|gb|KP864113.1| Norovirus GII.4 strain GII.4/142597/Shanghai/2014/CHN capsid protein (VP1) gene, partial cds	KP864113.1	Shanghai	2014
gi|958167824|gb|KP864114.1| Norovirus GII.4 strain GII.4/142584/Shanghai/2014/CHN capsid protein (VP1) gene, partial cds	KP864114.1	Shanghai	2014
gi|958167826|gb|KP864115.1| Norovirus GII.4 strain GII.4/142683/Shanghai/2014/CHN capsid protein (VP1) gene, partial cds	KP864115.1	Shanghai	2014
gi|958167828|gb|KP864116.1| Norovirus GII.4 strain GII.4/142674/Shanghai/2014/CHN capsid protein (VP1) gene, partial cds	KP864116.1	Shanghai	2014
gi|958167830|gb|KP864117.1| Norovirus GII.4 strain GII.4/142690/Shanghai/2014/CHN capsid protein (VP1) gene, partial cds	KP864117.1	Shanghai	2014
gi|958167832|gb|KP864118.1| Norovirus GII.4 strain GII.4/142651/Shanghai/2014/CHN capsid protein (VP1) gene, partial cds	KP864118.1	Shanghai	2014
gi|958167834|gb|KP864119.1| Norovirus GII.4 strain GII.4/142669/Shanghai/2014/CHN capsid protein (VP1) gene, partial cds	KP864119.1	Shanghai	2014
gi|958167836|gb|KP864120.1| Norovirus GII.4 strain GII.4/152643/Shanghai/2015/CHN capsid protein (VP1) gene, partial cds	KP864120.1	Shanghai	2015
gi|958167838|gb|KP864121.1| Norovirus GII.4 strain GII.4/152664/Shanghai/2015/CHN capsid protein (VP1) gene, partial cds	KP864121.1	Shanghai	2015
gi|958167840|gb|KP864122.1| Norovirus GII.4 strain GII.4/152635/Shanghai/2015/CHN capsid protein (VP1) gene, partial cds	KP864122.1	Shanghai	2015
gi|958167842|gb|KP864123.1| Norovirus GII.4 strain GII.4/152631/Shanghai/2015/CHN capsid protein (VP1) gene, partial cds	KP864123.1	Shanghai	2015
gi|958167844|gb|KP864124.1| Norovirus GII.4 strain GII.4/152702/Shanghai/2015/CHN capsid protein (VP1) gene, partial cds	KP864124.1	Shanghai	2015
gi|958167846|gb|KP864125.1| Norovirus GII.4 strain GII.4/152707/Shanghai/2015/CHN capsid protein (VP1) gene, partial cds	KP864125.1	Shanghai	2015
gi|954623138|gb|KT780371.1| Norovirus Hu/GII.4/CUHK-NS-508/HKG/2015 viral protein 1 (VP1) gene, complete cds	KT780371.1	Hongkong	2015
gi|954623140|gb|KT780372.1| Norovirus Hu/GII.4/CUHK-NS-515/HKG/2015 viral protein 1 (VP1) gene, complete cds	KT780372.1	Hongkong	2015
gi|954623142|gb|KT780373.1| Norovirus Hu/GII.4/CUHK-NS-516/HKG/2015 viral protein 1 (VP1) gene, complete cds	KT780373.1	Hongkong	2015
gi|954623144|gb|KT780374.1| Norovirus Hu/GII.4/CUHK-NS-524/HKG/2015 viral protein 1 (VP1) gene, complete cds	KT780374.1	Hongkong	2015
gi|954623146|gb|KT780375.1| Norovirus Hu/GII.4/CUHK-NS-525/HKG/2015 viral protein 1 (VP1) gene, complete cds	KT780375.1	Hongkong	2015
gi|954623148|gb|KT780376.1| Norovirus Hu/GII.4/CUHK-NS-526/HKG/2015 viral protein 1 (VP1) gene, complete cds	KT780376.1	Hongkong	2015
gi|954623150|gb|KT780377.1| Norovirus Hu/GII.4/CUHK-NS-529/HKG/2015 viral protein 1 (VP1) gene, complete cds	KT780377.1	Hongkong	2015
gi|954623152|gb|KT780378.1| Norovirus Hu/GII.4/CUHK-NS-530/HKG/2015 viral protein 1 (VP1) gene, complete cds	KT780378.1	Hongkong	2015
gi|954623154|gb|KT780379.1| Norovirus Hu/GII.4/CUHK-NS-542/HKG/2015 viral protein 1 (VP1) gene, complete cds	KT780379.1	Hongkong	2015
gi|954623156|gb|KT780380.1| Norovirus Hu/GII.4/CUHK-NS-544/HKG/2015 viral protein 1 (VP1) gene, complete cds	KT780380.1	Hongkong	2015
gi|954623158|gb|KT780381.1| Norovirus Hu/GII.4/CUHK-NS-554/HKG/2015 viral protein 1 (VP1) gene, complete cds	KT780381.1	Hongkong	2015
gi|954623160|gb|KT780382.1| Norovirus Hu/GII.4/CUHK-NS-555/HKG/2015 viral protein 1 (VP1) gene, complete cds	KT780382.1	Hongkong	2015
gi|954623162|gb|KT780383.1| Norovirus Hu/GII.4/CUHK-NS-559/HKG/2015 viral protein 1 (VP1) gene, complete cds	KT780383.1	Hongkong	2015
gi|954623164|gb|KT780384.1| Norovirus Hu/GII.4/CUHK-NS-566/HKG/2015 viral protein 1 (VP1) gene, complete cds	KT780384.1	Hongkong	2015
gi|954623166|gb|KT780385.1| Norovirus Hu/GII.4/CUHK-NS-572/HKG/2015 viral protein 1 (VP1) gene, complete cds	KT780385.1	Hongkong	2015
gi|954623168|gb|KT780386.1| Norovirus Hu/GII.4/CUHK-NS-584/HKG/2015 viral protein 1 (VP1) gene, complete cds	KT780386.1	Hongkong	2015
gi|954623170|gb|KT780387.1| Norovirus Hu/GII.4/CUHK-NS-598/HKG/2015 viral protein 1 (VP1) gene, complete cds	KT780387.1	Hongkong	2015
gi|954623172|gb|KT780388.1| Norovirus Hu/GII.4/CUHK-NS-618/HKG/2015 viral protein 1 (VP1) gene, complete cds	KT780388.1	Hongkong	2015
gi|954623174|gb|KT780389.1| Norovirus Hu/GII.4/CUHK-NS-651/HKG/2015 viral protein 1 (VP1) gene, complete cds	KT780389.1	Hongkong	2015
gi|954623176|gb|KT780390.1| Norovirus Hu/GII.4/CUHK-NS-652/HKG/2015 viral protein 1 (VP1) gene, complete cds	KT780390.1	Hongkong	2015
gi|954623178|gb|KT780391.1| Norovirus Hu/GII.4/CUHK-NS-660/HKG/2015 viral protein 1 (VP1) gene, complete cds	KT780391.1	Hongkong	2015
gi|954623180|gb|KT780392.1| Norovirus Hu/GII.4/CUHK-NS-661/HKG/2015 viral protein 1 (VP1) gene, complete cds	KT780392.1	Hongkong	2015
gi|954623182|gb|KT780393.1| Norovirus Hu/GII.4/CUHK-NS-663/HKG/2015 viral protein 1 (VP1) gene, complete cds	KT780393.1	Hongkong	2015
gi|899720906|gb|KP335052.1| Norovirus Hu/GII.4/SH20140416-N1/Shanghai/2014/CHN capsid protein gene, partial cds	KP335052.1	Shanghai	2014
gi|899720910|gb|KP335054.1| Norovirus Hu/GII.4/SH20140416-N3/Shanghai/2014/CHN capsid protein gene, partial cds	KP335054.1	Shanghai	2014
gi|899720916|gb|KP335057.1| Norovirus Hu/GII.4/SH20140415-N6/Shanghai/2014/CHN capsid protein gene, partial cds	KP335057.1	Shanghai	2014
gi|899720924|gb|KP335061.1| Norovirus Hu/GII.4/SH20140416-N12/Shanghai/2014/CHN capsid protein gene, partial cds	KP335061.1	Shanghai	2014
gi|899720930|gb|KP335064.1| Norovirus Hu/GII.4/SH20140415-N20/Shanghai/2014/CHN capsid protein gene, partial cds	KP335064.1	Shanghai	2014
gi|899720934|gb|KP335066.1| Norovirus Hu/GII.4/SH20140420-N23/Shanghai/2014/CHN capsid protein gene, partial cds	KP335066.1	Shanghai	2014
gi|949175575|gb|KT033902.1| Norovirus Hu/GII.4/SPHC2048/2012/CHN major capsid protein (VP1) gene, complete cds	KT033902.1		2012
gi|949175577|gb|KT033903.1| Norovirus Hu/GII.4/SPHC2715/2012/CHN major capsid protein (VP1) gene, complete cds	KT033903.1		2012
gi|949175579|gb|KT033904.1| Norovirus Hu/GII.4/SPHC1134/2012/CHN major capsid protein (VP1) gene, complete cds	KT033904.1		2012
gi|949175581|gb|KT033905.1| Norovirus Hu/GII.4/SPHC1183/2012/CHN major capsid protein (VP1) gene, complete cds	KT033905.1		2012
gi|937669156|gb|KT346370.1| Norovirus Hu/GII.4/SH20140415-N10'/Shanghai/2014/CHN major capsid protein gene, partial cds	KT346370.1	Shanghai	2014
gi|767875106|gb|KJ995534.1| Norovirus GII.4 isolate Hu/JB031230054/OB/CHN/2012/GII.4 capsid protein gene, partial cds	KJ995534.1	Shenzhen	2012
gi|767875108|gb|KJ995535.1| Norovirus GII.4 isolate Hu/JB031230055/OB/CHN/2012/GII.4 capsid protein gene, partial cds	KJ995535.1	Shenzhen	2012
gi|767875110|gb|KJ995536.1| Norovirus GII.4 isolate Hu/JB031330025/OB/CHN/2013/GII.4 capsid protein gene, partial cds	KJ995536.1	Shenzhen	2013
gi|767875112|gb|KJ995537.1| Norovirus GII.4 isolate Hu/JB031330027/OB/CHN/2013/GII.4 capsid protein gene, partial cds	KJ995537.1	Shenzhen	2013
gi|767875114|gb|KJ995538.1| Norovirus GII.4 isolate Hu/JB031330028/OB/CHN/2013/GII.4 capsid protein gene, partial cds	KJ995538.1	Shenzhen	2013
gi|767875116|gb|KJ995539.1| Norovirus GII.4 isolate Hu/JB031330029/OB/CHN/2013/GII.4 capsid protein gene, partial cds	KJ995539.1	Shenzhen	2013
gi|767875118|gb|KJ995540.1| Norovirus GII.4 isolate Hu/JB031330030/OB/CHN/2013/GII.4 capsid protein gene, partial cds	KJ995540.1	Shenzhen	2013
gi|767875120|gb|KJ995541.1| Norovirus GII.4 isolate Hu/JB031230049/OB/CHN/2012/GII.4 capsid protein gene, partial cds	KJ995541.1	Shenzhen	2012
gi|767875122|gb|KJ995542.1| Norovirus GII.4 isolate Hu/JB031230050/OB/CHN/2012/GII.4 capsid protein gene, partial cds	KJ995542.1	Shenzhen	2012
gi|767875124|gb|KJ995543.1| Norovirus GII.4 isolate Hu/JB031230051/OB/CHN/2012/GII.4 capsid protein gene, partial cds	KJ995543.1	Shenzhen	2012
gi|767875126|gb|KJ995544.1| Norovirus GII.4 isolate Hu/JB031230052/OB/CHN/2012/GII.4 capsid protein gene, partial cds	KJ995544.1	Shenzhen	2012
gi|767875128|gb|KJ995545.1| Norovirus GII.4 isolate Hu/JB031230053/OB/CHN/2012/GII.4 capsid protein gene, partial cds	KJ995545.1	Shenzhen	2012
gi|767875130|gb|KJ995546.1| Norovirus GII.4 isolate Hu/JB031230060/OB/CHN/2012/GII.4 capsid protein gene, partial cds	KJ995546.1	Shenzhen	2012
gi|767875132|gb|KJ995547.1| Norovirus GII.4 isolate Hu/JB031230061/OB/CHN/2012/GII.4 capsid protein gene, partial cds	KJ995547.1	Shenzhen	2012
gi|767875134|gb|KJ995548.1| Norovirus GII.4 isolate Hu/JB031230062/OB/CHN/2012/GII.4 capsid protein gene, partial cds	KJ995548.1	Shenzhen	2012
gi|767875136|gb|KJ995549.1| Norovirus GII.4 isolate Hu/JB031230064/OB/CHN/2012/GII.4 capsid protein gene, partial cds	KJ995549.1	Shenzhen	2012
gi|767875138|gb|KJ995550.1| Norovirus GII.4 isolate Hu/JB031230065/OB/CHN/2012/GII.4 capsid protein gene, partial cds	KJ995550.1	Shenzhen	2012
gi|659104659|gb|KJ678125.1| Norovirus Hu/GII.4/Beijing/PKUPH-01/inpatient/2012/CHN RNA-dependent RNA polymerase gene, partial cds	KJ678125.1	Beijing	2012
gi|659104661|gb|KJ678126.1| Norovirus Hu/GII.4/Beijing/PKUPH-02-01/inpatient/2012/CHN RNA-dependent RNA polymerase gene, partial cds	KJ678126.1	Beijing	2012
gi|659104663|gb|KJ678127.1| Norovirus Hu/GII.4/Beijing/PKUPH-03/inpatient/2012/CHN RNA-dependent RNA polymerase gene, partial cds	KJ678127.1	Beijing	2012
gi|659104665|gb|KJ678128.1| Norovirus Hu/GII.4/Beijing/PKUPH-04/inpatient/2013/CHN RNA-dependent RNA polymerase gene, partial cds	KJ678128.1	Beijing	2013
gi|659104667|gb|KJ678129.1| Norovirus Hu/GII.4/Beijing/PKUPH-05-01/inpatient/2013/CHN RNA-dependent RNA polymerase gene, partial cds	KJ678129.1	Beijing	2013
gi|659104669|gb|KJ678130.1| Norovirus Hu/GII.4/Beijing/PKUPH-06/inpatient/2013/CHN RNA-dependent RNA polymerase gene, partial cds	KJ678130.1	Beijing	2013
gi|659104671|gb|KJ678131.1| Norovirus Hu/GII.4/Beijing/PKUPH-07-01/inpatient/2013/CHN RNA-dependent RNA polymerase gene, partial cds	KJ678131.1	Beijing	2013
gi|659104673|gb|KJ678132.1| Norovirus Hu/GII.4/Beijing/PKUPH-08/inpatient/2013/CHN RNA-dependent RNA polymerase gene, partial cds	KJ678132.1	Beijing	2013
gi|659104675|gb|KJ678133.1| Norovirus Hu/GII.4/Beijing/PKUPH-09/inpatient/2013/CHN RNA-dependent RNA polymerase gene, partial cds	KJ678133.1	Beijing	2013
gi|659104711|gb|KJ678134.1| Norovirus Hu/GII.4/Beijing/PKUPH-02-01/inpatient/2012/CHN VP1 and VP2 genes, complete cds	KJ678134.1	Beijing	2012
gi|659104714|gb|KJ678135.1| Norovirus Hu/GII.4/Beijing/PKUPH-02-02/inpatient/2012/CHN VP1 and VP2 genes, complete cds	KJ678135.1	Beijing	2012
gi|659104717|gb|KJ678136.1| Norovirus Hu/GII.4/Beijing/PKUPH-02-03/inpatient/2012/CHN VP1 and VP2 genes, complete cds	KJ678136.1	Beijing	2012
gi|659104720|gb|KJ678137.1| Norovirus Hu/GII.4/Beijing/PKUPH-02-04/inpatient/2013/CHN VP1 and VP2 genes, complete cds	KJ678137.1	Beijing	2013
gi|659104723|gb|KJ678138.1| Norovirus Hu/GII.4/Beijing/PKUPH-02-05/inpatient/2013/CHN VP1 and VP2 genes, complete cds	KJ678138.1	Beijing	2013
gi|659104726|gb|KJ678139.1| Norovirus Hu/GII.4/Beijing/PKUPH-02-06/inpatient/2013/CHN VP1 and VP2 genes, complete cds	KJ678139.1	Beijing	2013
gi|659104729|gb|KJ678140.1| Norovirus Hu/GII.4/Beijing/PKUPH-02-07/inpatient/2013/CHN VP1 and VP2 genes, complete cds	KJ678140.1	Beijing	2013
gi|659104732|gb|KJ678141.1| Norovirus Hu/GII.4/Beijing/PKUPH-02-08/inpatient/2013/CHN VP1 and VP2 genes, complete cds	KJ678141.1	Beijing	2013
gi|659104735|gb|KJ678142.1| Norovirus Hu/GII.4/Beijing/PKUPH-02-09/inpatient/2013/CHN VP1 and VP2 genes, complete cds	KJ678142.1	Beijing	2013
gi|659104738|gb|KJ678143.1| Norovirus Hu/GII.4/Beijing/PKUPH-05-01/inpatient/2013/CHN VP1 and VP2 genes, complete cds	KJ678143.1	Beijing	2013
gi|659104741|gb|KJ678144.1| Norovirus Hu/GII.4/Beijing/PKUPH-05-02/inpatient/2013/CHN VP1 and VP2 genes, complete cds	KJ678144.1	Beijing	2013
gi|659104744|gb|KJ678145.1| Norovirus Hu/GII.4/Beijing/PKUPH-05-03/inpatient/2013/CHN VP1 and VP2 genes, complete cds	KJ678145.1	Beijing	2013
gi|659104747|gb|KJ678146.1| Norovirus Hu/GII.4/Beijing/PKUPH-05-04/inpatient/2013/CHN VP1 and VP2 genes, complete cds	KJ678146.1	Beijing	2013
gi|659104750|gb|KJ678147.1| Norovirus Hu/GII.4/Beijing/PKUPH-05-05/inpatient/2013/CHN VP1 and VP2 genes, complete cds	KJ678147.1	Beijing	2013
gi|659104753|gb|KJ678148.1| Norovirus Hu/GII.4/Beijing/PKUPH-05-06/inpatient/2013/CHN VP1 and VP2 genes, complete cds	KJ678148.1	Beijing	2013
gi|659104756|gb|KJ678149.1| Norovirus Hu/GII.4/Beijing/PKUPH-05-07/inpatient/2013/CHN VP1 and VP2 genes, complete cds	KJ678149.1	Beijing	2013
gi|659104759|gb|KJ678150.1| Norovirus Hu/GII.4/Beijing/PKUPH-07-01/inpatient/2013/CHN VP1 and VP2 genes, complete cds	KJ678150.1	Beijing	2013
gi|659104762|gb|KJ678151.1| Norovirus Hu/GII.4/Beijing/PKUPH-07-02/inpatient/2013/CHN VP1 and VP2 genes, complete cds	KJ678151.1	Beijing	2013
gi|659104765|gb|KJ678152.1| Norovirus Hu/GII.4/Beijing/PKUPH-07-03/inpatient/2013/CHN VP1 and VP2 genes, complete cds	KJ678152.1	Beijing	2013
gi|659104768|gb|KJ678153.1| Norovirus Hu/GII.4/Beijing/PKUPH-07-04/inpatient/2013/CHN VP1 and VP2 genes, complete cds	KJ678153.1	Beijing	2013
gi|659104771|gb|KJ678154.1| Norovirus Hu/GII.4/Beijing/PKUPH-07-05/inpatient/2013/CHN VP1 and VP2 genes, complete cds	KJ678154.1	Beijing	2013
gi|806475649|gb|KP698923.1| Norovirus GII.4 isolate GII/Hu/HKG/2014/GII.4/CUHK-NS-474 viral protein 1 (VP1) gene, complete cds	KP698923.1	Hongkong	2014
gi|806475651|gb|KP698924.1| Norovirus GII.4 isolate GII/Hu/HKG/2014/GII.4/CUHK-NS-485 viral protein 1 (VP1) gene, complete cds	KP698924.1	Hongkong	2014
gi|806475653|gb|KP698925.1| Norovirus GII.4 isolate GII/Hu/HKG/2014/GII.4/CUHK-NS-489 viral protein 1 (VP1) gene, complete cds	KP698925.1	Hongkong	2014
gi|806475655|gb|KP698926.1| Norovirus GII.4 isolate GII/Hu/HKG/2014/GII.4/CUHK-NS-490 viral protein 1 (VP1) gene, complete cds	KP698926.1	Hongkong	2014
gi|806475657|gb|KP698927.1| Norovirus GII.4 isolate GII/Hu/HKG/2014/GII.4/CUHK-NS-505 viral protein 1 (VP1) gene, complete cds	KP698927.1	Hongkong	2014
gi|794566795|gb|KJ867442.1| UNVERIFIED: Norovirus GII.4 RNA-dependent RNA polymerase gene, partial cds; and capsid protein-like gene, partial sequence	KJ867442.1
gi|749444737|gb|KP241905.1| Norovirus GII.4 isolate GII/Hu/HKG/2014/GII.4/CUHK-NS-436 VP1 gene, complete cds	KP241905.1	Hongkong	2014
gi|749444739|gb|KP241906.1| Norovirus GII.4 isolate GII/Hu/HKG/2014/GII.4/CUHK-NS-437 VP1 gene, complete cds	KP241906.1	Hongkong	2014
gi|749444741|gb|KP241907.1| Norovirus GII.4 isolate GII/Hu/HKG/2014/GII.4/CUHK-NS-439 VP1 gene, complete cds	KP241907.1	Hongkong	2014
gi|749444743|gb|KP241908.1| Norovirus GII.4 isolate GII/Hu/HKG/2014/GII.4/CUHK-NS-440 VP1 gene, complete cds	KP241908.1	Hongkong	2014
gi|749444745|gb|KP241909.1| Norovirus GII.4 isolate GII/Hu/HKG/2014/GII.4/CUHK-NS-443 VP1 gene, complete cds	KP241909.1	Hongkong	2014
gi|749444747|gb|KP241910.1| Norovirus GII.4 isolate GII/Hu/HKG/2014/GII.4/CUHK-NS-444 VP1 gene, complete cds	KP241910.1	Hongkong	2014
gi|749444749|gb|KP241911.1| Norovirus GII.4 isolate GII/Hu/HKG/2014/GII.4/CUHK-NS-445 VP1 gene, complete cds	KP241911.1	Hongkong	2014
gi|749444751|gb|KP241912.1| Norovirus GII.4 isolate GII/Hu/HKG/2014/GII.4/CUHK-NS-448 VP1 gene, complete cds	KP241912.1	Hongkong	2014
gi|749444753|gb|KP241913.1| Norovirus GII.4 isolate GII/Hu/HKG/2014/GII.4/CUHK-NS-451 VP1 gene, complete cds	KP241913.1	Hongkong	2014
gi|749444755|gb|KP241914.1| Norovirus GII.4 isolate GII/Hu/HKG/2014/GII.4/CUHK-NS-453 VP1 gene, complete cds	KP241914.1	Hongkong	2014
gi|749444757|gb|KP241915.1| Norovirus GII.4 isolate GII/Hu/HKG/2014/GII.4/CUHK-NS-454 VP1 gene, complete cds	KP241915.1	Hongkong	2014
gi|693637872|gb|KM114291.1| Norovirus Hu/GII.4/SJTUH1/CHN/2014 VP1 (ORF2) gene, complete cds	KM114291.1
gi|683880806|gb|KJ938972.1| Norovirus Hu/GII.4/Xiangyang12/Hubei/2013/CHN isolate Xiangyang12 VP1 (VP1) gene, partial cds	KJ938972.1	Xiangyang	2013
gi|683880808|gb|KJ938973.1| Norovirus Hu/GII.4/Xiangyang13/Hubei/2013/CHN isolate Xiangyang13 VP1 (VP1) gene, partial cds	KJ938973.1	Xiangyang	2013
gi|683880812|gb|KJ938975.1| Norovirus Hu/GII.4/Xiangyang60/Hubei/2013/CHN isolate Xiangyang60 VP1 (VP1) gene, partial cds	KJ938975.1	Xiangyang	2013
gi|683880814|gb|KJ938976.1| Norovirus Hu/GII.4/Xiangyang71/Hubei/2013/CHN isolate Xiangyang71 VP1 (VP1) gene, partial cds	KJ938976.1	Xiangyang	2013
gi|683880820|gb|KJ938978.1| Norovirus Hu/GII.4/Xiangyang74/Hubei/2013/CHN isolate Xiangyang74 VP1 (VP1) gene, partial cds	KJ938978.1	Xiangyang	2013
gi|683880823|gb|KJ938979.1| Norovirus Hu/GII.4/Xiangyang76/Hubei/2013/CHN isolate Xiangyang76 VP1 (VP1) gene, partial cds	KJ938979.1	Xiangyang	2013
gi|683880829|gb|KJ938981.1| Norovirus Hu/GII.4/Xiangyang86/Hubei/2013/CHN isolate Xiangyang86 VP1 (VP1) gene, partial cds	KJ938981.1	Xiangyang	2013
gi|683880835|gb|KJ938983.1| Norovirus Hu/GII.4/Xiangyang93/Hubei/2013/CHN isolate Xiangyang93 VP1 (VP1) gene, partial cds	KJ938983.1	Xiangyang	2013
gi|683880838|gb|KJ938984.1| Norovirus Hu/GII.4/Xiangyang97/Hubei/2013/CHN isolate Xiangyang97 VP1 (VP1) gene, partial cds	KJ938984.1	Xiangyang	2013
gi|683880847|gb|KJ938987.1| Norovirus Hu/GII.4/Xiangyang02/Hubei/2013/CHN isolate Xiangyang02 VP1 (VP1) gene, partial cds	KJ938987.1	Xiangyang	2013
gi|683880853|gb|KJ938989.1| Norovirus GII.4/Xiangyang05/Hubei/2013/CHN isolate Xiangyang05 VP1 (VP1) gene, partial cds	KJ938989.1	Xiangyang	2013
gi|683880875|gb|KJ938996.1| Norovirus Hu/GII.4/Xiangyang53/Hubei/2013/CHN isolate Xiangyang53 VP1 (VP1) gene, partial cds	KJ938996.1	Xiangyang	2013
gi|673387551|gb|KM246917.1| Norovirus Hu/G2.4/SW2011003-1/Nanning/2011/CHN RdRp and capsid genes, partial cds	KM246917.1	Nanning	2011
gi|673387557|gb|KM246919.1| Norovirus Hu/G2.4/SW2011007-3/Nanning/2011/CHN RdRp and capsid genes, partial cds	KM246919.1	Nanning	2011
gi|673387563|gb|KM246921.1| Norovirus Hu/G2.4/SW2011009-1/Nanning/2011/CHN RdRp and capsid genes, partial cds	KM246921.1	Nanning	2011
gi|673387575|gb|KM246925.1| Norovirus Hu/G2.4/SW2011027-3/Nanning/2011/CHN RdRp and capsid genes, partial cds	KM246925.1	Nanning	2011
gi|673387578|gb|KM246926.1| Norovirus Hu/G2.4/SW2011030-1/Nanning/2011/CHN RdRp and capsid genes, partial cds	KM246926.1	Nanning	2011
gi|673387587|gb|KM246929.1| Norovirus Hu/G2.4/SW2011041-2/Nanning/2011/CHN RdRp and capsid genes, partial cds	KM246929.1	Nanning	2011
gi|673387593|gb|KM246931.1| Norovirus Hu/G2.4/SW2011044-2/Nanning/2011/CHN RdRp and capsid genes, partial cds	KM246931.1	Nanning	2011
gi|673387608|gb|KM246936.1| Norovirus Hu/G2.4/SW2011056-1/Nanning/2011/CHN RdRp and capsid genes, partial cds	KM246936.1	Nanning	2011
gi|673387611|gb|KM246937.1| Norovirus Hu/G2.4/SW2011057-2/Nanning/2011/CHN RdRp and capsid genes, partial cds	KM246937.1	Nanning	2011
gi|667668662|gb|KJ716354.1| Norovirus Hu/GII.4/Beijing isolate PKUPH-19/Outpatient VP1 and VP2 genes, complete cds	KJ716354.1	Beijing
gi|667668665|gb|KJ716355.1| Norovirus Hu/GII.4/Beijing isolate PKUPH-20/Outpatient VP1 and VP2 genes, complete cds	KJ716355.1	Beijing
gi|667668668|gb|KJ716356.1| Norovirus Hu/GII.4/Beijing isolate PKUPH-37/Outpatient VP1 and VP2 genes, complete cds	KJ716356.1	Beijing
gi|667668671|gb|KJ716357.1| Norovirus Hu/GII.4/Beijing isolate PKUPH-39/Outpatient VP1 and VP2 genes, complete cds	KJ716357.1	Beijing
gi|667668674|gb|KJ716358.1| Norovirus Hu/GII.4/Beijing isolate PKUPH-40/Outpatient VP1 and VP2 genes, complete cds	KJ716358.1	Beijing
gi|667668677|gb|KJ716359.1| Norovirus Hu/GII.4/Beijing isolate PKUPH-64/Outpatient VP1 and VP2 genes, complete cds	KJ716359.1	Beijing
gi|667668680|gb|KJ716360.1| Norovirus Hu/GII.4/Beijing isolate PKUPH-78/Outpatient VP1 and VP2 genes, complete cds	KJ716360.1	Beijing
gi|667668683|gb|KJ716361.1| Norovirus Hu/GII.4/Beijing isolate PKUPH-97/Outpatient VP1 and VP2 genes, complete cds	KJ716361.1	Beijing
gi|667668686|gb|KJ716362.1| Norovirus Hu/GII.4/Beijing isolate PKUPH-117/Outpatient VP1 and VP2 genes, complete cds	KJ716362.1	Beijing
gi|667668689|gb|KJ716363.1| Norovirus Hu/GII.4/Beijing isolate PKUPH-118/Outpatient VP1 and VP2 genes, complete cds	KJ716363.1	Beijing
gi|667668692|gb|KJ716364.1| Norovirus Hu/GII.4/Beijing isolate PKUPH-124/Outpatient VP1 and VP2 genes, complete cds	KJ716364.1	Beijing
gi|667668695|gb|KJ716365.1| Norovirus Hu/GII.4/Beijing isolate PKUPH-129/Outpatient VP1 and VP2 genes, complete cds	KJ716365.1	Beijing
gi|667668698|gb|KJ716366.1| Norovirus Hu/GII.4/Beijing isolate PKUPH-140/Outpatient VP1 and VP2 genes, complete cds	KJ716366.1	Beijing
gi|667668701|gb|KJ716367.1| Norovirus Hu/GII.4/Beijing isolate PKUPH-159/Outpatient VP1 and VP2 genes, complete cds	KJ716367.1	Beijing
gi|667668704|gb|KJ716368.1| Norovirus Hu/GII.4/Beijing isolate PKUPH-160/Outpatient VP1 and VP2 genes, complete cds	KJ716368.1	Beijing
gi|667668707|gb|KJ716369.1| Norovirus Hu/GII.4/Beijing isolate PKUPH-63/Outpatient VP1 and VP2 genes, complete cds	KJ716369.1	Beijing
gi|619855675|gb|KJ464997.1| Norovirus Hu/GII.4/11011075/2011/CHN isolate 11011075 VP1 gene, partial cds	KJ464997.1	Beijing	2011
gi|619855677|gb|KJ464998.1| Norovirus Hu/GII.4/11011081/2011/CHN isolate 11011081 VP1 gene, partial cds	KJ464998.1	Beijing	2011
gi|619855679|gb|KJ464999.1| Norovirus Hu/GII.4/11011082/2011/CHN isolate 11011082 VP1 gene, partial cds	KJ464999.1	Beijing	2011
gi|619855681|gb|KJ465000.1| Norovirus Hu/GII.4/11011090/2011/CHN isolate 11011090 VP1 gene, partial cds	KJ465000.1	Beijing	2011
gi|619855683|gb|KJ465001.1| Norovirus Hu/GII.4/11011095/2011/CHN isolate 11011095 VP1 gene, partial cds	KJ465001.1	Beijing	2011
gi|619855685|gb|KJ465002.1| Norovirus Hu/GII.4/11071215/2012/CHN isolate 11071215 VP1 gene, partial cds	KJ465002.1	Beijing	2012
gi|619855687|gb|KJ465003.1| Norovirus Hu/GII.4/11071217/2012/CHN isolate 11071217 VP1 gene, partial cds	KJ465003.1	Beijing	2012
gi|619855689|gb|KJ465004.1| Norovirus Hu/GII.4/11071219/2012/CHN isolate 11071219 VP1 gene, partial cds	KJ465004.1	Beijing	2012
gi|619855691|gb|KJ465005.1| Norovirus Hu/GII.4/11071223/2012/CHN isolate 11071223 VP1 gene, partial cds	KJ465005.1	Beijing	2012
gi|619855693|gb|KJ465006.1| Norovirus Hu/GII.4/11091017/2011/CHN isolate 11091017 VP1 gene, partial cds	KJ465006.1	Beijing	2011
gi|619855695|gb|KJ465007.1| Norovirus Hu/GII.4/11091034/2011/CHN isolate 11091034 VP1 gene, partial cds	KJ465007.1	Beijing	2011
gi|619855697|gb|KJ465008.1| Norovirus Hu/GII.4/11091037/2011/CHN isolate 11091037 VP1 gene, partial cds	KJ465008.1	Beijing	2011
gi|619855699|gb|KJ465009.1| Norovirus Hu/GII.4/11092042/2011/CHN isolate 11092042 VP1 gene, partial cds	KJ465009.1	Beijing	2011
gi|619855701|gb|KJ465010.1| Norovirus Hu/GII.4/11092045/2011/CHN isolate 11092045 VP1 gene, partial cds	KJ465010.1	Beijing	2011
gi|619855703|gb|KJ465011.1| Norovirus Hu/GII.4/11092052/2011/CHN isolate 11092052 VP1 gene, partial cds	KJ465011.1	Beijing	2011
gi|619855705|gb|KJ465012.1| Norovirus Hu/GII.4/11092055/2011/CHN isolate 11092055 VP1 gene, partial cds	KJ465012.1	Beijing	2011
gi|619855707|gb|KJ465013.1| Norovirus Hu/GII.4/11141035/2011/CHN isolate 11141035 VP1 gene, partial cds	KJ465013.1	Beijing	2011
gi|619855709|gb|KJ465014.1| Norovirus Hu/GII.4/11142019/2011/CHN isolate 11142019 VP1 gene, partial cds	KJ465014.1	Beijing	2011
gi|619855711|gb|KJ465015.1| Norovirus Hu/GII.4/11142034/2011/CHN isolate 11142034 VP1 gene, partial cds	KJ465015.1	Beijing	2011
gi|619855713|gb|KJ465016.1| Norovirus Hu/GII.4/11281117/2011/CHN isolate 11281117 VP1 gene, partial cds	KJ465016.1	Beijing	2011
gi|619855715|gb|KJ465017.1| Norovirus Hu/GII.4/11281119/2011/CHN isolate 11281119 VP1 gene, partial cds	KJ465017.1	Beijing	2011
gi|619855717|gb|KJ465018.1| Norovirus Hu/GII.4/12011106/2012/CHN isolate 12011106 VP1 gene, partial cds	KJ465018.1	Beijing	2012
gi|619855719|gb|KJ465019.1| Norovirus Hu/GII.4/12011114/2012/CHN isolate 12011114 VP1 gene, partial cds	KJ465019.1	Beijing	2012
gi|619855721|gb|KJ465020.1| Norovirus Hu/GII.4/12012059/2012/CHN isolate 12012059 VP1 gene, partial cds	KJ465020.1	Beijing	2012
gi|619855723|gb|KJ465021.1| Norovirus Hu/GII.4/12012091/2012/CHN isolate 12012091 VP1 gene, partial cds	KJ465021.1	Beijing	2012
gi|619855725|gb|KJ465022.1| Norovirus Hu/GII.4/12041058/2012/CHN isolate 12041058 VP1 gene, partial cds	KJ465022.1	Beijing	2012
gi|619855727|gb|KJ465023.1| Norovirus Hu/GII.4/12041095/2012/CHN isolate 12041095 VP1 gene, partial cds	KJ465023.1	Beijing	2012
gi|619855729|gb|KJ465024.1| Norovirus Hu/GII.4/12041104/2012/CHN isolate 12041104 VP1 gene, partial cds	KJ465024.1	Beijing	2012
gi|619855731|gb|KJ465025.1| Norovirus Hu/GII.4/12041121/2012/CHN isolate 12041121 VP1 gene, partial cds	KJ465025.1	Beijing	2012
gi|619855733|gb|KJ465026.1| Norovirus Hu/GII.4/12061119/2012/CHN isolate 12061119 VP1 gene, partial cds	KJ465026.1	Beijing	2012
gi|619855735|gb|KJ465027.1| Norovirus Hu/GII.4/12071234/2012/CHN isolate 12071234 VP1 gene, partial cds	KJ465027.1	Beijing	2012
gi|619855737|gb|KJ465028.1| Norovirus Hu/GII.4/12078FY-1/2012/CHN isolate 12078FY-1 VP1 gene, partial cds	KJ465028.1	Beijing	2012
gi|619855739|gb|KJ465029.1| Norovirus Hu/GII.4/12081093/2012/CHN isolate 12081093 VP1 gene, partial cds	KJ465029.1	Beijing	2012
gi|619855741|gb|KJ465030.1| Norovirus Hu/GII.4/12081098/2012/CHN isolate 12081098 VP1 gene, partial cds	KJ465030.1	Beijing	2012
gi|619855743|gb|KJ465031.1| Norovirus Hu/GII.4/12091051/2012/CHN isolate 12091051 VP1 gene, partial cds	KJ465031.1	Beijing	2012
gi|619855745|gb|KJ465032.1| Norovirus Hu/GII.4/12092053/2012/CHN isolate 12092053 VP1 gene, partial cds	KJ465032.1	Beijing	2012
gi|619855747|gb|KJ465033.1| Norovirus Hu/GII.4/12112093/2012/CHN isolate 12112093 VP1 gene, partial cds	KJ465033.1	Beijing	2012
gi|619855749|gb|KJ465034.1| Norovirus Hu/GII.4/12112113/2012/CHN isolate 12112113 VP1 gene, partial cds	KJ465034.1	Beijing	2012
gi|619855751|gb|KJ465035.1| Norovirus Hu/GII.4/12131110/2012/CHN isolate 12131110 VP1 gene, partial cds	KJ465035.1	Beijing	2012
gi|619855753|gb|KJ465036.1| Norovirus Hu/GII.4/12131112/2012/CHN isolate 12131112 VP1 gene, partial cds	KJ465036.1	Beijing	2012
gi|619855755|gb|KJ465037.1| Norovirus Hu/GII.4/12141070/2012/CHN isolate 12141070 VP1 gene, partial cds	KJ465037.1	Beijing	2012
gi|619855757|gb|KJ465038.1| Norovirus Hu/GII.4/12142032/2012/CHN isolate 12142032 VP1 gene, partial cds	KJ465038.1	Beijing	2012
gi|619855759|gb|KJ465039.1| Norovirus Hu/GII.4/12142035/2012/CHN isolate 12142035 VP1 gene, partial cds	KJ465039.1	Beijing	2012
gi|619855761|gb|KJ465040.1| Norovirus Hu/GII.4/12281003/2012/CHN isolate 12281003 VP1 gene, partial cds	KJ465040.1	Beijing	2012
gi|619855763|gb|KJ465041.1| Norovirus Hu/GII.4/12281094/2012/CHN isolate 12281094 VP1 gene, partial cds	KJ465041.1	Beijing	2012
gi|619855765|gb|KJ465042.1| Norovirus Hu/GII.4/12281109/2012/CHN isolate 12281109 VP1 gene, partial cds	KJ465042.1	Beijing	2012
gi|619855767|gb|KJ465043.1| Norovirus Hu/GII.4/12281114/2012/CHN isolate 12281114 VP1 gene, partial cds	KJ465043.1	Beijing	2012
gi|619855769|gb|KJ465044.1| Norovirus Hu/GII.4/12R6/2012/CHN isolate 12R6 VP1 gene, partial cds	KJ465044.1	Beijing	2012
gi|619855771|gb|KJ465045.1| Norovirus Hu/GII.4/12R8/2012/CHN isolate 12R8 VP1 gene, partial cds	KJ465045.1	Beijing	2012
gi|619855773|gb|KJ465046.1| Norovirus Hu/GII.4/13011004/2013/CHN isolate 13011004 VP1 gene, partial cds	KJ465046.1	Beijing	2013
gi|619855775|gb|KJ465047.1| Norovirus Hu/GII.4/13011017/2013/CHN isolate 13011017 VP1 gene, partial cds	KJ465047.1	Beijing	2013
gi|619855777|gb|KJ465048.1| Norovirus Hu/GII.4/13011024/2013/CHN isolate 13011024 VP1 gene, partial cds	KJ465048.1	Beijing	2013
gi|619855779|gb|KJ465049.1| Norovirus Hu/GII.4/13041020/2013/CHN isolate 13041020 VP1 gene, partial cds	KJ465049.1	Beijing	2013
gi|619855781|gb|KJ465050.1| Norovirus Hu/GII.4/13061022/2013/CHN isolate 13061022 VP1 gene, partial cds	KJ465050.1	Beijing	2013
gi|619855783|gb|KJ465051.1| Norovirus Hu/GII.4/13061031/2013/CHN isolate 13061031 VP1 gene, partial cds	KJ465051.1	Beijing	2013
gi|619855785|gb|KJ465052.1| Norovirus Hu/GII.4/13071236/2013/CHN isolate 13071236 VP1 gene, partial cds	KJ465052.1	Beijing	2013
gi|619855787|gb|KJ465053.1| Norovirus Hu/GII.4/13091002/2013/CHN isolate 13091002 VP1 gene, partial cds	KJ465053.1	Beijing	2013
gi|619855789|gb|KJ465054.1| Norovirus Hu/GII.4/13112018/2013/CHN isolate 13112018 VP1 gene, partial cds	KJ465054.1	Beijing	2013
gi|619855791|gb|KJ465055.1| Norovirus Hu/GII.4/13141013/2013/CHN isolate 13141013 VP1 gene, partial cds	KJ465055.1	Beijing	2013
gi|619855793|gb|KJ465056.1| Norovirus Hu/GII.4/13141015/2013/CHN isolate 13141015 VP1 gene, partial cds	KJ465056.1	Beijing	2013
gi|619855795|gb|KJ465057.1| Norovirus Hu/GII.4/13141022/2013/CHN isolate 13141022 VP1 gene, partial cds	KJ465057.1	Beijing	2013
gi|619855797|gb|KJ465058.1| Norovirus Hu/GII.4/13281007/2013/CHN isolate 13281007 VP1 gene, partial cds	KJ465058.1	Beijing	2013
gi|619855799|gb|KJ465059.1| Norovirus Hu/GII.4/13281011/2013/CHN isolate 13281011 VP1 gene, partial cds	KJ465059.1	Beijing	2013
gi|619855801|gb|KJ465060.1| Norovirus Hu/GII.4/13291009/2013/CHN isolate 13291009 VP1 gene, partial cds	KJ465060.1	Beijing	2013
gi|619855803|gb|KJ465061.1| Norovirus Hu/GII.4/13LGX/2013/CHN isolate 13LGX VP1 gene, partial cds	KJ465061.1		2013
gi|619855805|gb|KJ465062.1| Norovirus Hu/GII.4/CLX/2012/CHN isolate CLX VP1 gene, partial cds	KJ465062.1		2012
gi|619855807|gb|KJ465063.1| Norovirus Hu/GII.4/CW-WH/2011/CHN isolate CW-WH VP1 gene, partial cds	KJ465063.1		2011
gi|619855809|gb|KJ465064.1| Norovirus Hu/GII.4/CW-WYL/2011/CHN isolate CW-WYL VP1 gene, partial cds	KJ465064.1		2011
gi|619855811|gb|KJ465065.1| Norovirus Hu/GII.4/CW-ZYX/2011/CHN isolate CW-ZYX VP1 gene, partial cds	KJ465065.1		2011
gi|619855813|gb|KJ465066.1| Norovirus Hu/GII.4/cw5/2012/CHN isolate cw5 VP1 gene, partial cds	KJ465066.1		2012
gi|619855815|gb|KJ465067.1| Norovirus Hu/GII.4/cw7/2012/CHN isolate cw7 VP1 gene, partial cds	KJ465067.1		2012
gi|619855817|gb|KJ465068.1| Norovirus Hu/GII.4/CWLGC/2012/CHN isolate CWLGC VP1 gene, partial cds	KJ465068.1		2012
gi|619855819|gb|KJ465069.1| Norovirus Hu/GII.4/CWLMH/2012/CHN isolate CWLMH VP1 gene, partial cds	KJ465069.1		2012
gi|619855821|gb|KJ465070.1| Norovirus Hu/GII.4/CWRS/2012/CHN isolate CWRS VP1 gene, partial cds	KJ465070.1		2012
gi|619855823|gb|KJ465071.1| Norovirus Hu/GII.4/CWSDH/2012/CHN isolate CWSDH VP1 gene, partial cds	KJ465071.1		2012
gi|619855825|gb|KJ465072.1| Norovirus Hu/GII.4/CWWBT/2012/CHN isolate CWWBT VP1 gene, partial cds	KJ465072.1		2012
gi|619855827|gb|KJ465073.1| Norovirus Hu/GII.4/CWZY/2012/CHN isolate CWZY VP1 gene, partial cds	KJ465073.1		2012
gi|619855829|gb|KJ465074.1| Norovirus Hu/GII.4/CYWC/2012/CHN isolate CYWC VP1 gene, partial cds	KJ465074.1		2012
gi|619855831|gb|KJ465075.1| Norovirus Hu/GII.4/DX10-10/2012/CHN isolate DX10-10 VP1 gene, partial cds	KJ465075.1		2012
gi|619855833|gb|KJ465076.1| Norovirus Hu/GII.4/DX10-9/2012/CHN isolate DX10-9 VP1 gene, partial cds	KJ465076.1		2012
gi|619855835|gb|KJ465077.1| Norovirus Hu/GII.4/DX12-4/2013/CHN isolate DX12-4 VP1 gene, partial cds	KJ465077.1		2013
gi|619855837|gb|KJ465078.1| Norovirus Hu/GII.4/DX1301-14/2013/CHN isolate DX1301-14 VP1 gene, partial cds	KJ465078.1		2013
gi|619855839|gb|KJ465079.1| Norovirus Hu/GII.4/FT-SCS/2011/CHN isolate FT-SCS VP1 gene, partial cds	KJ465079.1		2011
gi|619855841|gb|KJ465080.1| Norovirus Hu/GII.4/HD-LWX/2011/CHN isolate HD-LWX VP1 gene, partial cds	KJ465080.1		2011
gi|619855843|gb|KJ465081.1| Norovirus Hu/GII.4/HD-TYM/2011/CHN isolate HD-TYM VP1 gene, partial cds	KJ465081.1		2011
gi|619855845|gb|KJ465082.1| Norovirus Hu/GII.4/HD-ZLY/2011/CHN isolate HD-ZLY VP1 gene, partial cds	KJ465082.1		2011
gi|619855847|gb|KJ465083.1| Norovirus Hu/GII.4/HR96/2012/CHN isolate HR96 VP1 gene, partial cds	KJ465083.1		2012
gi|619855849|gb|KJ465084.1| Norovirus Hu/GII.4/HR99/2012/CHN isolate HR99 VP1 gene, partial cds	KJ465084.1		2012
gi|619855851|gb|KJ465085.1| Norovirus Hu/GII.4/PGWFZ/2011/CHN isolate PGWFZ VP1 gene, partial cds	KJ465085.1		2011
gi|619855853|gb|KJ465086.1| Norovirus Hu/GII.4/PGZT/2011/CHN isolate PGZT VP1 gene, partial cds	KJ465086.1		2011
gi|619855855|gb|KJ465087.1| Norovirus Hu/GII.4/R3/2013/CHN isolate R3 VP1 gene, partial cds	KJ465087.1		2013
gi|619855857|gb|KJ465088.1| Norovirus Hu/GII.4/S6/2012/CHN isolate S6 VP1 gene, partial cds	KJ465088.1		2012
gi|619855859|gb|KJ465089.1| Norovirus Hu/GII.4/XW-MLX/2011/CHN isolate XW-MLX VP1 gene, partial cds	KJ465089.1		2011
gi|619855861|gb|KJ465090.1| Norovirus Hu/GII.4/XW-SYT/2011/CHN isolate XW-SYT VP1 gene, partial cds	KJ465090.1		2011
gi|619855863|gb|KJ465091.1| Norovirus Hu/GII.4/XW-YJH/2011/CHN isolate XW-YJH VP1 gene, partial cds	KJ465091.1		2011
gi|619855865|gb|KJ465092.1| Norovirus Hu/GII.4/13R21/2013/CHN isolate 13R21 VP1 gene, partial cds	KJ465092.1		2013
gi|619328162|dbj|AB924666.1| Norovirus Hu/GII.4/Yunnan/17-YN/2013/CHN VP1 gene for capsid protein, partial cds	AB924666.1	Yunnan	2013
gi|619328164|dbj|AB924667.1| Norovirus Hu/GII.4/Yunnan/18-YN/2013/CHN VP1 gene for capsid protein, partial cds	AB924667.1	Yunnan	2013
gi|619328166|dbj|AB924668.1| Norovirus Hu/GII.4/Yunnan/19-YN/2013/CHN VP1 gene for capsid protein, partial cds	AB924668.1	Yunnan	2013
gi|619328170|dbj|AB924670.1| Norovirus Hu/GII.4/Yunnan/21-YN/2013/CHN VP1 gene for capsid protein, partial cds	AB924670.1	Yunnan	2013
gi|619328174|dbj|AB924672.1| Norovirus Hu/GII.4/Yunnan/23-YN/2013/CHN VP1 gene for capsid protein, partial cds	AB924672.1	Yunnan	2013
gi|619328176|dbj|AB924673.1| Norovirus Hu/GII.4/Yunnan/25-YN/2013/CHN VP1 gene for capsid protein, partial cds	AB924673.1	Yunnan	2013
gi|619328178|dbj|AB924674.1| Norovirus Hu/GII.4/Yunnan/26-YN/2013/CHN VP1 gene for capsid protein, partial cds	AB924674.1	Yunnan	2013
gi|619328180|dbj|AB924675.1| Norovirus Hu/GII.4/Yunnan/28-YN/2013/CHN VP1 gene for capsid protein, partial cds	AB924675.1	Yunnan	2013
gi|619328182|dbj|AB924676.1| Norovirus Hu/GII.4/Yunnan/29-YN/2013/CHN VP1 gene for capsid protein, partial cds	AB924676.1	Yunnan	2013
gi|619328184|dbj|AB924677.1| Norovirus Hu/GII.4/Yunnan/31-YN/2013/CHN VP1 gene for capsid protein, partial cds	AB924677.1	Yunnan	2013
gi|588480925|gb|KJ156535.1| Norovirus GII.4/Nanning006/2010/CHN RdRp and capsid genes, partial cds	KJ156535.1	Nanning	2010
gi|588480928|gb|KJ156536.1| Norovirus GII.4/Nanning310/2011/CHN RdRp and capsid genes, partial cds	KJ156536.1	Nanning	2011
gi|588480931|gb|KJ156537.1| Norovirus GII.4/Nanning007/2010/CHN RdRp and capsid genes, partial cds	KJ156537.1	Nanning	2010
gi|588480934|gb|KJ156538.1| Norovirus GII.4/Nanning039/2010/CHN RdRp and capsid genes, partial cds	KJ156538.1	Nanning	2010
gi|588480937|gb|KJ156539.1| Norovirus GII.4/Nanning045/2010/CHN RdRp and capsid genes, partial cds	KJ156539.1	Nanning	2010
gi|588480940|gb|KJ156540.1| Norovirus GII.4/Nanning050/2010/CHN RdRp and capsid genes, partial cds	KJ156540.1	Nanning	2010
gi|588480943|gb|KJ156541.1| Norovirus GII.4/Nanning053/2010/CHN RdRp and capsid genes, partial cds	KJ156541.1	Nanning	2010
gi|588480946|gb|KJ156542.1| Norovirus GII.4/Nanning078/2010/CHN RdRp and capsid genes, partial cds	KJ156542.1	Nanning	2010
gi|588480949|gb|KJ156543.1| Norovirus GII.4/Nanning088/2010/CHN RdRp and capsid genes, partial cds	KJ156543.1	Nanning	2010
gi|588480952|gb|KJ156544.1| Norovirus GII.4/Nanning106/2010/CHN RdRp and capsid genes, partial cds	KJ156544.1	Nanning	2010
gi|588480955|gb|KJ156545.1| Norovirus GII.4/Nanning109/2010/CHN RdRp and capsid genes, partial cds	KJ156545.1	Nanning	2010
gi|588480958|gb|KJ156546.1| Norovirus GII.4/Nanning121/2010/CHN RdRp and capsid genes, partial cds	KJ156546.1	Nanning	2010
gi|588480961|gb|KJ156547.1| Norovirus GII.4/Nanning122/2010/CHN RdRp and capsid genes, partial cds	KJ156547.1	Nanning	2010
gi|588480964|gb|KJ156548.1| Norovirus GII.4/Nanning133/2010/CHN RdRp and capsid genes, partial cds	KJ156548.1	Nanning	2010
gi|588480967|gb|KJ156549.1| Norovirus GII.4/Nanning188/2011/CHN RdRp and capsid genes, partial cds	KJ156549.1	Nanning	2011
gi|588480970|gb|KJ156550.1| Norovirus GII.4/Nanning190/2011/CHN RdRp and capsid genes, partial cds	KJ156550.1	Nanning	2011
gi|588480973|gb|KJ156551.1| Norovirus GII.4/Nanning198/2011/CHN RdRp and capsid genes, partial cds	KJ156551.1	Nanning	2011
gi|588480976|gb|KJ156552.1| Norovirus GII.4/Nanning029/2010/CHN RdRp and capsid genes, partial cds	KJ156552.1	Nanning	2010
gi|588480979|gb|KJ156553.1| Norovirus GII.4/Nanning041/2010/CHN RdRp and capsid genes, partial cds	KJ156553.1	Nanning	2010
gi|588480982|gb|KJ156554.1| Norovirus GII.4/Nanning099/2010/CHN RdRp and capsid genes, partial cds	KJ156554.1	Nanning	2010
gi|588480985|gb|KJ156555.1| Norovirus GII.4/Nanning204/2011/CHN RdRp and capsid genes, partial cds	KJ156555.1	Nanning	2011
gi|588480988|gb|KJ156556.1| Norovirus GII.4/Nanning194/2011/CHN RdRp and capsid genes, partial cds	KJ156556.1	Nanning	2011
gi|588480991|gb|KJ156557.1| Norovirus GII.4/Nanning779/2010/CHN RdRp and capsid genes, partial cds	KJ156557.1	Nanning	2010
gi|588480994|gb|KJ156558.1| Norovirus GII.4/Nanning801/2010/CHN RdRp and capsid genes, partial cds	KJ156558.1	Nanning	2010
gi|588480997|gb|KJ156559.1| Norovirus GII.4/Nanning804/2010/CHN RdRp and capsid genes, partial cds	KJ156559.1	Nanning	2010
gi|588481000|gb|KJ156560.1| Norovirus GII.4/Nanning805/2010/CHN RdRp and capsid genes, partial cds	KJ156560.1	Nanning	2010
gi|588481003|gb|KJ156561.1| Norovirus GII.4/Nanning810/2010/CHN RdRp and capsid genes, partial cds	KJ156561.1	Nanning	2010
gi|588481006|gb|KJ156562.1| Norovirus GII.4/Nanning813/2010/CHN RdRp and capsid genes, partial cds	KJ156562.1	Nanning	2010
gi|588481009|gb|KJ156563.1| Norovirus GII.4/Nanning079/2010/CHN RdRp and capsid genes, partial cds	KJ156563.1	Nanning	2010
gi|588481012|gb|KJ156564.1| Norovirus GII.4/Nanning791/2010/CHN RdRp and capsid genes, partial cds	KJ156564.1	Nanning	2010
gi|588481015|gb|KJ156565.1| Norovirus GII.4/Nanning809/2010/CHN RdRp and capsid genes, partial cds	KJ156565.1	Nanning	2010
gi|588481018|gb|KJ156566.1| Norovirus GII.4/Nanning011/2010/CHN RdRp and capsid genes, partial cds	KJ156566.1	Nanning	2010
gi|588481021|gb|KJ156567.1| Norovirus GII.4/Nanning058/2010/CHN RdRp and capsid genes, partial cds	KJ156567.1	Nanning	2010
gi|588481024|gb|KJ156568.1| Norovirus GII.4/Nanning132/2010/CHN RdRp and capsid genes, partial cds	KJ156568.1	Nanning	2010
gi|588481027|gb|KJ156569.1| Norovirus GII.4/Nanning212/2011/CHN RdRp and capsid genes, partial cds	KJ156569.1	Nanning	2011
gi|588481030|gb|KJ156570.1| Norovirus GII.4/Nanning136/2010/CHN RdRp and capsid genes, partial cds	KJ156570.1	Nanning	2010
gi|588481033|gb|KJ156571.1| Norovirus GII.4/Nanning308/2011/CHN RdRp and capsid genes, partial cds	KJ156571.1	Nanning	2011
gi|588481036|gb|KJ156572.1| Norovirus GII.4/Nanning285/2011/CHN RdRp and capsid genes, partial cds	KJ156572.1	Nanning	2011
gi|588481039|gb|KJ156573.1| Norovirus GII.4/Nanning826/2010/CHN RdRp and capsid genes, partial cds	KJ156573.1	Nanning	2010
gi|588481042|gb|KJ156574.1| Norovirus GII.4/Nanning209/2011/CHN RdRp and capsid genes, partial cds	KJ156574.1	Nanning	2011
gi|588481045|gb|KJ156575.1| Norovirus GII.4/Nanning214/2011/CHN RdRp and capsid genes, partial cds	KJ156575.1	Nanning	2011
gi|588481048|gb|KJ156576.1| Norovirus GII.4/Nanning274/2011/CHN RdRp and capsid genes, partial cds	KJ156576.1	Nanning	2011
gi|588481051|gb|KJ156577.1| Norovirus GII.4/Nanning291/2011/CHN RdRp and capsid genes, partial cds	KJ156577.1	Nanning	2011
gi|588481054|gb|KJ156578.1| Norovirus GII.4/Nanning296/2011/CHN RdRp and capsid genes, partial cds	KJ156578.1	Nanning	2011
gi|588481057|gb|KJ156579.1| Norovirus GII.4/Nanning307/2011/CHN RdRp and capsid genes, partial cds	KJ156579.1	Nanning	2011
gi|588481060|gb|KJ156580.1| Norovirus GII.4/Nanning319/2011/CHN RdRp and capsid genes, partial cds	KJ156580.1	Nanning	2011
gi|588481063|gb|KJ156581.1| Norovirus GII.4/Nanning787/2010/CHN RdRp and capsid genes, partial cds	KJ156581.1	Nanning	2010
gi|588481066|gb|KJ156582.1| Norovirus GII.4/Nanning789/2010/CHN RdRp and capsid genes, partial cds	KJ156582.1	Nanning	2010
gi|588481069|gb|KJ156583.1| Norovirus GII.4/Nanning802/2010/CHN RdRp and capsid genes, partial cds	KJ156583.1	Nanning	2010
gi|588481072|gb|KJ156584.1| Norovirus GII.4/Nanning803/2010/CHN RdRp and capsid genes, partial cds	KJ156584.1	Nanning	2010
gi|588481075|gb|KJ156585.1| Norovirus GII.4/Nanning806/2010/CHN RdRp and capsid genes, partial cds	KJ156585.1	Nanning	2010
gi|588481078|gb|KJ156586.1| Norovirus GII.4/Nanning808/2010/CHN RdRp and capsid genes, partial cds	KJ156586.1	Nanning	2010
gi|588481081|gb|KJ156587.1| Norovirus GII.4/Nanning817/2010/CHN RdRp and capsid genes, partial cds	KJ156587.1	Nanning	2010
gi|588481084|gb|KJ156588.1| Norovirus GII.4/Nanning358/2011/CHN RdRp and capsid genes, partial cds	KJ156588.1	Nanning	2011
gi|588481087|gb|KJ156589.1| Norovirus GII.4/Nanning066/2010/CHN RdRp and capsid genes, partial cds	KJ156589.1	Nanning	2010
gi|588481090|gb|KJ156590.1| Norovirus GII.4/Nanning061/2010/CHN RdRp and capsid genes, partial cds	KJ156590.1	Nanning	2010
gi|588481093|gb|KJ156591.1| Norovirus GII.4/Nanning777/2010/CHN RdRp and capsid genes, partial cds	KJ156591.1	Nanning	2010
gi|588481096|gb|KJ156592.1| Norovirus GII.4/Nanning128/2010/CHN RdRp and capsid genes, partial cds	KJ156592.1	Nanning	2010
gi|588481099|gb|KJ156593.1| Norovirus GII.4/Nanning042/2010/CHN RdRp and capsid genes, partial cds	KJ156593.1	Nanning	2010
gi|588481102|gb|KJ156594.1| Norovirus GII.4/Nanning069/2010/CHN RdRp and capsid genes, partial cds	KJ156594.1	Nanning	2010
gi|588481105|gb|KJ156595.1| Norovirus GII.4/Nanning067/2010/CHN RdRp and capsid genes, partial cds	KJ156595.1	Nanning	2010
gi|588481108|gb|KJ156596.1| Norovirus GII.4/Nanning137/2010/CHN RdRp and capsid genes, partial cds	KJ156596.1	Nanning	2010
gi|588481111|gb|KJ156597.1| Norovirus GII.4/Nanning080/2010/CHN RdRp and capsid genes, partial cds	KJ156597.1	Nanning	2010
gi|588481114|gb|KJ156598.1| Norovirus GII.4/Nanning090/2010/CHN RdRp and capsid genes, partial cds	KJ156598.1	Nanning	2010
gi|588481174|gb|KJ156618.1| Norovirus GII.4/Nanning254/2011/CHN RdRp and capsid genes, partial cds	KJ156618.1	Nanning	2011
gi|588283917|gb|KJ145838.1| Norovirus Hu/GII.4-2006b/SH0632/2010/China RNA-dependent RNA polymerase (RdRp) gene, partial cds	KJ145838.1	Shanghai	2010
gi|588283921|gb|KJ145840.1| Norovirus Hu/GII.4-2006b/SH0807/2010/China RNA-dependent RNA polymerase (RdRp) gene, partial cds	KJ145840.1	Shanghai	2010
gi|588283925|gb|KJ145842.1| Norovirus Hu/GII.4/SH0140-2006b/2011/China RNA-dependent RNA polymerase (RdRp) gene, partial cds	KJ145842.1	Shanghai	2011
gi|588283929|gb|KJ145844.1| Norovirus Hu/GII.4-2010/SH0809/2010/China RNA-dependent RNA polymerase (RdRp) gene, partial cds	KJ145844.1	Shanghai	2010
gi|588283933|gb|KJ145846.1| Norovirus Hu/GII.4-2006b/SH1242/2011/China RNA-dependent RNA polymerase (RdRp) gene, partial cds	KJ145846.1	Shanghai	2011
gi|588283935|gb|KJ145847.1| Norovirus Hu/GII.4-2010/SH0632/2010/China capsid protein (VP1) gene, partial cds	KJ145847.1	Shanghai	2010
gi|588283937|gb|KJ145848.1| Norovirus Hu/GII.4-2006b/SH0807/2010/China capsid protein (VP1) gene, partial cds	KJ145848.1	Shanghai	2010
gi|588283947|gb|KJ145853.1| Norovirus Hu/GII.4-2010/SH0809/2011/China capsid protein (VP1) gene, partial cds	KJ145853.1	Shanghai	2011
gi|588283951|gb|KJ145855.1| Norovirus Hu/GII.4-2006b/SH1242/2011/China capsid protein (VP1) gene, partial cds	KJ145855.1	Shanghai	2011
gi|563615780|gb|KC577174.1| Norovirus Hu/GII.4/Jiangsu1/2011/CHN, complete genome	KC577174.1	Jiangsu	2011
gi|563615789|gb|KC577175.1| Norovirus Hu/GII.4/Jiangsu2/2012/CHN, complete genome	KC577175.1	Jiangsu	2012
gi|558763541|gb|KF586512.1| Norovirus GII.4 isolate CAIQ13040396 viral capsid protein gene, partial cds	KF586512.1
gi|558763543|gb|KF586513.1| Norovirus GII.4 isolate CAIQ13040396 RNA-dependent RNA polymerase gene, partial cds	KF586513.1
gi|548577775|gb|KF306214.1| Norovirus Hu/GII.4/Jingzhou/2013403/CHN, complete genome	KF306214.1	Jingzhou	2013
gi|541135348|gb|KF495130.1| Norovirus GII.4 strain Hu/GII.4/CQNV007/2010/CHN capsid protein gene, partial cds	KF495130.1	Chongqing	2010
gi|541135350|gb|KF495131.1| Norovirus GII.4 strain Hu/GII.4/CQNV044/2010/CHN capsid protein gene, partial cds	KF495131.1	Chongqing	2010
gi|541135352|gb|KF495132.1| Norovirus GII.4 strain Hu/GII.4/CQNV062/2010/CHN capsid protein gene, partial cds	KF495132.1	Chongqing	2010
gi|541135354|gb|KF495133.1| Norovirus GII.4 strain Hu/GII.4/CQNV107/2010/CHN capsid protein gene, partial cds	KF495133.1	Chongqing	2010
gi|541135356|gb|KF495134.1| Norovirus GII.4 strain Hu/GII.4/CQNV149/2010/CHN capsid protein gene, partial cds	KF495134.1	Chongqing	2010
gi|541135358|gb|KF495135.1| Norovirus GII.4 strain Hu/GII.4/CQNV168/2010/CHN capsid protein gene, partial cds	KF495135.1	Chongqing	2010
gi|541135364|gb|KF495138.1| Norovirus GII.4 strain Hu/GII.4/CQNV328/2010/CHN capsid protein gene, partial cds	KF495138.1	Chongqing	2010
gi|541135370|gb|KF495141.1| Norovirus GII.4 strain Hu/GII.4/CQNV440/2010/CHN capsid protein gene, partial cds	KF495141.1	Chongqing	2010
gi|541135372|gb|KF495142.1| Norovirus GII.4 strain Hu/GII.4/CQNV451/2010/CHN capsid protein gene, partial cds	KF495142.1	Chongqing	2010
gi|541135376|gb|KF495144.1| Norovirus GII.4 strain Hu/GII.4/CQNV495/2010/CHN capsid protein gene, partial cds	KF495144.1	Chongqing	2010
gi|541135378|gb|KF495145.1| Norovirus GII.4 strain Hu/GII.4/CQNV188/2010/CHN capsid protein gene, partial cds	KF495145.1	Chongqing	2010
gi|541135384|gb|KF495148.1| Norovirus GII.4 strain Hu/GII.4/CQNV283/2010/CHN capsid protein gene, partial cds	KF495148.1	Chongqing	2010
gi|541135388|gb|KF495150.1| Norovirus GII.4 strain Hu/GII.4/CQNV427/2010/CHN capsid protein gene, partial cds	KF495150.1	Chongqing	2010
gi|541135390|gb|KF495151.1| Norovirus GII.4 strain Hu/GII.4/CQNV486/2010/CHN capsid protein gene, partial cds	KF495151.1	Chongqing	2010
gi|537446554|gb|KF055278.1| Norovirus Hu/GII.4/HuzhouN2/2008/CHN RNA-dependent RNA polymerase gene, partial cds	KF055278.1	Huzhou	2008
gi|537446556|gb|KF055279.1| Norovirus Hu/GII.4/HuzhouN3/2008/CHN RNA-dependent RNA polymerase gene, partial cds	KF055279.1	Huzhou	2008
gi|537446558|gb|KF055280.1| Norovirus Hu/GII.4/HuzhouN4/2008/CHN RNA-dependent RNA polymerase gene, partial cds	KF055280.1	Huzhou	2008
gi|537446560|gb|KF055281.1| Norovirus Hu/GII.4/HuzhouN8/2008/CHN RNA-dependent RNA polymerase gene, partial cds	KF055281.1	Huzhou	2008
gi|537446562|gb|KF055282.1| Norovirus Hu/GII.4/HuzhouN13/2009/CHN RNA-dependent RNA polymerase gene, partial cds	KF055282.1	Huzhou	2009
gi|537446564|gb|KF055283.1| Norovirus Hu/GII.4/HuzhouN182/2011/CHN RNA-dependent RNA polymerase gene, partial cds	KF055283.1	Huzhou	2011
gi|537446566|gb|KF055284.1| Norovirus Hu/GII.4/HuzhouN121/2012/CHN RNA-dependent RNA polymerase gene, partial cds	KF055284.1	Huzhou	2012
gi|537446568|gb|KF055285.1| Norovirus Hu/GII.4/HuzhouN122/2012/CHN RNA-dependent RNA polymerase genes, partial cds	KF055285.1	Huzhou	2012
gi|537446570|gb|KF055286.1| Norovirus Hu/GII.4/HuzhouN128/2012/CHN RNA-dependent RNA polymerase genes, partial cds	KF055286.1	Huzhou	2012
gi|534291949|gb|KF048034.1| Norovirus Hu/GII.4/HuzhouN91/2011/CHN RNA-dependent RNA polymerase gene, partial cds	KF048034.1	Huzhou	2011
gi|534291951|gb|KF048035.1| Norovirus Hu/GII.4/HuzhouN93/2011/CHN RNA-dependent RNA polymerase gene, partial cds	KF048035.1	Huzhou	2011
gi|534291953|gb|KF048036.1| Norovirus Hu/GII.4/HuzhouN94/2011/CHN RNA-dependent RNA polymerase gene, partial cds	KF048036.1	Huzhou	2011
gi|534291955|gb|KF048037.1| Norovirus Hu/GII.4/HuzhouN95/2011/CHN RNA-dependent RNA polymerase gene, partial cds	KF048037.1	Huzhou	2011
gi|534291957|gb|KF048038.1| Norovirus Hu/GII.4/HuzhouN100/2011/CHN RNA-dependent RNA polymerase gene, partial cds	KF048038.1	Huzhou	2011
gi|534291959|gb|KF048039.1| Norovirus Hu/GII.4/HuzhouN101/2011/CHN RNA-dependent RNA polymerase gene, partial cds	KF048039.1	Huzhou	2011
gi|527696435|gb|KC894942.1| Norovirus Hu/GII.4/Guangzhou/GZ2010-L88/CHN/2011, complete genome	KC894942.1	Guangzhou	2011
gi|527696439|gb|KC894943.1| Norovirus Hu/GII.4/Guangzhou/GZ2010-L91/CHN/2011, complete genome	KC894943.1	Guangzhou	2011
gi|512435996|gb|KC709581.1| Norovirus Hu/GII.4/Beijing/PKUPH-19/Outpatient/2012/CHN major capsid protein gene, partial cds	KC709581.1	Beijing	2012
gi|512435998|gb|KC709582.1| Norovirus Hu/GII.4/Beijing/PKUPH-20/Outpatient/2012/CHN major capsid protein gene, partial cds	KC709582.1	Beijing	2012
gi|512436000|gb|KC709583.1| Norovirus Hu/GII.4/Beijing/PKUPH-37/Outpatient/2012/CHN major capsid protein gene, partial cds	KC709583.1	Beijing	2012
gi|512436002|gb|KC709584.1| Norovirus Hu/GII.4/Beijing/PKUPH-39/Outpatient/2012/CHN major capsid protein gene, partial cds	KC709584.1	Beijing	2012
gi|512436004|gb|KC709585.1| Norovirus Hu/GII.4/Beijing/PKUPH-40/Outpatient/2012/CHN major capsid protein gene, partial cds	KC709585.1	Beijing	2012
gi|512436006|gb|KC709586.1| Norovirus Hu/GII.4/Beijing/PKUPH-63/Outpatient/2012/CHN major capsid protein gene, partial cds	KC709586.1	Beijing	2012
gi|512436008|gb|KC709587.1| Norovirus Hu/GII.4/Beijing/PKUPH-64/Outpatient/2012/CHN major capsid protein gene, partial cds	KC709587.1	Beijing	2012
gi|512436010|gb|KC709588.1| Norovirus Hu/GII.4/Beijing/PKUPH-65/Outpatient/2012/CHN major capsid protein gene, partial cds	KC709588.1	Beijing	2012
gi|512436012|gb|KC709589.1| Norovirus Hu/GII.4/Beijing/PKUPH-77/Outpatient/2012/CHN major capsid protein gene, partial cds	KC709589.1	Beijing	2012
gi|512436014|gb|KC709590.1| Norovirus Hu/GII.4/Beijing/PKUPH-78/Outpatient/2012/CHN major capsid protein gene, partial cds	KC709590.1	Beijing	2012
gi|512436016|gb|KC709591.1| Norovirus Hu/GII.4/Beijing/PKUPH-97/Outpatient/2012/CHN major capsid protein gene, partial cds	KC709591.1	Beijing	2012
gi|512436018|gb|KC709592.1| Norovirus Hu/GII.4/Beijing/PKUPH-117/Outpatient/2013/CHN major capsid protein gene, partial cds	KC709592.1	Beijing	2013
gi|512436020|gb|KC709593.1| Norovirus Hu/GII.4/Beijing/PKUPH-118/Outpatient/2013/CHN major capsid protein gene, partial cds	KC709593.1	Beijing	2013
gi|512436022|gb|KC709594.1| Norovirus Hu/GII.4/Beijing/PKUPH-124/Outpatient/2013/CHN major capsid protein gene, partial cds	KC709594.1	Beijing	2013
gi|512436028|gb|KC709597.1| Norovirus Hu/GII.4/Beijing/PKUPH-129/Outpatient/2013/CHN major capsid protein gene, partial cds	KC709597.1	Beijing	2013
gi|512436030|gb|KC709598.1| Norovirus Hu/GII.4/Beijing/PKUPH-132/Outpatient/2013/CHN major capsid protein gene, partial cds	KC709598.1	Beijing	2013
gi|512436032|gb|KC709599.1| Norovirus Hu/GII.4/Beijing/PKUPH-11/Inpatient/2012/CHN major capsid protein gene, partial cds	KC709599.1	Beijing	2012
gi|512436034|gb|KC709600.1| Norovirus Hu/GII.4/Beijing/PKUPH-54-1/Inpatient/2012/CHN major capsid protein gene, partial cds	KC709600.1	Beijing	2012
gi|512436036|gb|KC709601.1| Norovirus Hu/GII.4/Beijing/PKUPH-54-2/Inpatient/2012/CHN major capsid protein gene, partial cds	KC709601.1	Beijing	2012
gi|512436038|gb|KC709602.1| Norovirus Hu/GII.4/Beijing/PKUPH-54-3/Inpatient/2012/CHN major capsid protein gene, partial cds	KC709602.1	Beijing	2012
gi|512436040|gb|KC709603.1| Norovirus Hu/GII.4/Beijing/PKUPH-54-4/Inpatient/2013/CHN major capsid protein gene, partial cds	KC709603.1	Beijing	2013
gi|512436042|gb|KC709604.1| Norovirus Hu/GII.4/Beijing/PKUPH-54-5/Inpatient/2013/CHN major capsid protein gene, partial cds	KC709604.1	Beijing	2013
gi|512436044|gb|KC709605.1| Norovirus Hu/GII.4/Beijing/PKUPH-54-6/Inpatient/2013/CHN major capsid protein gene, partial cds	KC709605.1	Beijing	2013
gi|512436046|gb|KC709606.1| Norovirus Hu/GII.4/Beijing/PKUPH-60/Inpatient/2012/CHN major capsid protein gene, partial cds	KC709606.1	Beijing	2012
gi|512436048|gb|KC709607.1| Norovirus Hu/GII.4/Beijing/PKUPH-78/Inpatient/2013/CHN major capsid protein gene, partial cds	KC709607.1	Beijing	2013
gi|512436050|gb|KC709608.1| Norovirus Hu/GII.4/Beijing/PKUPH-19/Outpatient/2012/CHN RNA-dependent RNA polymerase gene, partial cds	KC709608.1	Beijing	2012
gi|512436052|gb|KC709609.1| Norovirus Hu/GII.4/Beijing/PKUPH-20/Outpatient/2012/CHN RNA-dependent RNA polymerase gene, partial cds	KC709609.1	Beijing	2012
gi|512436054|gb|KC709610.1| Norovirus Hu/GII.4/Beijing/PKUPH-37/Outpatient/2012/CHN RNA-dependent RNA polymerase gene, partial cds	KC709610.1	Beijing	2012
gi|512436056|gb|KC709611.1| Norovirus Hu/GII.4/Beijing/PKUPH-39/Outpatient/2012/CHN RNA-dependent RNA polymerase gene, partial cds	KC709611.1	Beijing	2012
gi|512436058|gb|KC709612.1| Norovirus Hu/GII.4/Beijing/PKUPH-40/Outpatient/2012/CHN RNA-dependent RNA polymerase gene, partial cds	KC709612.1	Beijing	2012
gi|512436060|gb|KC709613.1| Norovirus Hu/GII.4/Beijing/PKUPH-63/Outpatient/2012/CHN RNA-dependent RNA polymerase gene, partial cds	KC709613.1	Beijing	2012
gi|512436062|gb|KC709614.1| Norovirus Hu/GII.4/Beijing/PKUPH-64/Outpatient/2012/CHN RNA-dependent RNA polymerase gene, partial cds	KC709614.1	Beijing	2012
gi|512436064|gb|KC709615.1| Norovirus Hu/GII.4/Beijing/PKUPH-65/Outpatient/2012/CHN RNA-dependent RNA polymerase gene, partial cds	KC709615.1	Beijing	2012
gi|512436066|gb|KC709616.1| Norovirus Hu/GII.4/Beijing/PKUPH-77/Outpatient/2012/CHN RNA-dependent RNA polymerase gene, partial cds	KC709616.1	Beijing	2012
gi|512436068|gb|KC709617.1| Norovirus Hu/GII.4/Beijing/PKUPH-78/Outpatient/2012/CHN RNA-dependent RNA polymerase gene, partial cds	KC709617.1	Beijing	2012
gi|512436070|gb|KC709618.1| Norovirus Hu/GII.4/Beijing/PKUPH-97/Outpatient/2012/CHN RNA-dependent RNA polymerase gene, partial cds	KC709618.1	Beijing	2012
gi|512436072|gb|KC709619.1| Norovirus Hu/GII.4/Beijing/PKUPH-117/Outpatient/2013/CHN RNA-dependent RNA polymerase gene, partial cds	KC709619.1	Beijing	2013
gi|512436074|gb|KC709620.1| Norovirus Hu/GII.4/Beijing/PKUPH-118/Outpatient/2013/CHN RNA-dependent RNA polymerase gene, partial cds	KC709620.1	Beijing	2013
gi|512436076|gb|KC709621.1| Norovirus Hu/GII.4/Beijing/PKUPH-124/Outpatient/2013/CHN RNA-dependent RNA polymerase gene, partial cds	KC709621.1	Beijing	2013
gi|512436080|gb|KC709623.1| Norovirus Hu/GII.4/Beijing/PKUPH-127/Outpatient/2013/CHN RNA-dependent RNA polymerase gene, partial cds	KC709623.1	Beijing	2013
gi|512436082|gb|KC709624.1| Norovirus Hu/GII.4/Beijing/PKUPH-129/Outpatient/2013/CHN RNA-dependent RNA polymerase gene, partial cds	KC709624.1	Beijing	2013
gi|512436084|gb|KC709625.1| Norovirus Hu/GII.4/Beijing/PKUPH-132/Outpatient/2013/CHN RNA-dependent RNA polymerase gene, partial cds	KC709625.1	Beijing	2013
gi|512436086|gb|KC709626.1| Norovirus Hu/GII.4/Beijing/PKUPH-11/Inpatient/2012/CHN RNA-dependent RNA polymerase gene, partial cds	KC709626.1	Beijing	2012
gi|512436088|gb|KC709627.1| Norovirus Hu/GII.4/Beijing/PKUPH-54-1/Inpatient/2012/CHN RNA-dependent RNA polymerase gene, partial cds	KC709627.1	Beijing	2012
gi|512436090|gb|KC709628.1| Norovirus Hu/GII.4/Beijing/PKUPH-54-2/Inpatient/2012/CHN RNA-dependent RNA polymerase gene, partial cds	KC709628.1	Beijing	2012
gi|512436092|gb|KC709629.1| Norovirus Hu/GII.4/Beijing/PKUPH-54-3/Inpatient/2012/CHN RNA-dependent RNA polymerase gene, partial cds	KC709629.1	Beijing	2012
gi|512436094|gb|KC709630.1| Norovirus Hu/GII.4/Beijing/PKUPH-54-4/Inpatient/2013/CHN RNA-dependent RNA polymerase gene, partial cds	KC709630.1	Beijing	2013
gi|512436096|gb|KC709631.1| Norovirus Hu/GII.4/Beijing/PKUPH-54-5/Inpatient/2013/CHN RNA-dependent RNA polymerase gene, partial cds	KC709631.1	Beijing	2013
gi|512436098|gb|KC709632.1| Norovirus Hu/GII.4/Beijing/PKUPH-54-6/Inpatient/2013/CHN RNA-dependent RNA polymerase gene, partial cds	KC709632.1	Beijing	2013
gi|512436100|gb|KC709633.1| Norovirus Hu/GII.4/Beijing/PKUPH-60/Inpatient/2012/CHN RNA-dependent RNA polymerase gene, partial cds	KC709633.1	Beijing	2012
gi|512436102|gb|KC709634.1| Norovirus Hu/GII.4/Beijing/PKUPH-78/Inpatient/2013/CHN RNA-dependent RNA polymerase gene, partial cds	KC709634.1	Beijing	2013
gi|512436104|gb|KC970246.1| Norovirus Hu/GII.4/Beijing/PKUPH-134/Outpatient/2013/CHN major capsid protein VP1 gene, partial cds	KC970246.1	Beijing	2013
gi|512436108|gb|KC970248.1| Norovirus Hu/GII.4/Beijing/PKUPH-140/Outpatient/2013/CHN major capsid protein VP1 gene, partial cds	KC970248.1	Beijing	2013
gi|512436110|gb|KC970249.1| Norovirus Hu/GII.4/Beijing/PKUPH-147/Outpatient/2013/CHN major capsid protein VP1 gene, partial cds	KC970249.1	Beijing	2013
gi|512436112|gb|KC970250.1| Norovirus Hu/GII.4/Beijing/PKUPH-159/Outpatient/2013/CHN major capsid protein VP1 gene, partial cds	KC970250.1	Beijing	2013
gi|512436114|gb|KC970251.1| Norovirus Hu/GII.4/Beijing/PKUPH-160/Outpatient/2013/CHN major capsid protein VP1 gene, partial cds	KC970251.1	Beijing	2013
gi|512436116|gb|KC970252.1| Norovirus Hu/GII.4/Beijing/PKUPH-166/Outpatient/2013/CHN major capsid protein VP1 gene, partial cds	KC970252.1	Beijing	2013
gi|512436118|gb|KC970253.1| Norovirus Hu/GII.4/Beijing/PKUPH-167/Outpatient/2013/CHN major capsid protein VP1 gene, partial cds	KC970253.1	Beijing	2013
gi|512436120|gb|KC970254.1| Norovirus Hu/GII.4/Beijing/PKUPH-54-7/Inpatient/2013/CHN major capsid protein VP1 gene, partial cds	KC970254.1	Beijing	2013
gi|512436122|gb|KC970255.1| Norovirus Hu/GII.4/Beijing/PKUPH-54-8/Inpatient/2013/CHN major capsid protein VP1 gene, partial cds	KC970255.1	Beijing	2013
gi|512436124|gb|KC970256.1| Norovirus Hu/GII.4/Beijing/PKUPH-87/Inpatient/2013/CHN major capsid protein VP1 gene, partial cds	KC970256.1	Beijing	2013
gi|512436126|gb|KC970257.1| Norovirus Hu/GII.4/Beijing/PKUPH-101/Inpatient/2013/CHN major capsid protein VP1 gene, partial cds	KC970257.1	Beijing	2013
gi|512436128|gb|KC970258.1| Norovirus Hu/GII.4/Beijing/PKUPH-134/Outpatient/2013/CHN RNA-dependent RNA polymerase gene, partial cds	KC970258.1	Beijing	2013
gi|512436132|gb|KC970260.1| Norovirus Hu/GII.4/Beijing/PKUPH-140/Outpatient/2013/CHN RNA-dependent RNA polymerase gene, partial cds	KC970260.1	Beijing	2013
gi|512436134|gb|KC970261.1| Norovirus Hu/GII.4/Beijing/PKUPH-147/Outpatient/2013/CHN RNA-dependent RNA polymerase gene, partial cds	KC970261.1	Beijing	2013
gi|512436136|gb|KC970262.1| Norovirus Hu/GII.4/Beijing/PKUPH-159/Outpatient/2013/CHN RNA-dependent RNA polymerase gene, partial cds	KC970262.1	Beijing	2013
gi|512436138|gb|KC970263.1| Norovirus Hu/GII.4/Beijing/PKUPH-160/Outpatient/2013/CHN RNA-dependent RNA polymerase gene, partial cds	KC970263.1	Beijing	2013
gi|512436140|gb|KC970264.1| Norovirus Hu/GII.4/Beijing/PKUPH-166/Outpatient/2013/CHN RNA-dependent RNA polymerase gene, partial cds	KC970264.1	Beijing	2013
gi|512436142|gb|KC970265.1| Norovirus Hu/GII.4/Beijing/PKUPH-167/Outpatient/2013/CHN RNA-dependent RNA polymerase gene, partial cds	KC970265.1	Beijing	2013
gi|512436144|gb|KC970266.1| Norovirus Hu/GII.4/Beijing/PKUPH-87/Outpatient/2013/CHN RNA-dependent RNA polymerase gene, partial cds	KC970266.1	Beijing	2013
gi|512436146|gb|KC970267.1| Norovirus Hu/GII.4/Beijing/PKUPH-101/Outpatient/2013/CHN RNA-dependent RNA polymerase gene, partial cds	KC970267.1	Beijing	2013
gi|501418358|gb|KC783724.1| Norovirus Hu/GII.4/xm015/2012/CHN RNA-dependent RNA polymerase and capsid protein genes, partial cds	KC783724.1	Xiamen	2012
gi|478739041|gb|KC473544.1| Norovirus Hu/GII.4/Huzhou121/2012/CHN major capsid protein VP1 gene, complete cds	KC473544.1	Huzhou	2012
gi|478739043|gb|KC473545.1| Norovirus Hu/GII.4/Huzhou122/2012/CHN major capsid protein VP1 gene, complete cds	KC473545.1	Huzhou	2012
gi|478739045|gb|KC473546.1| Norovirus Hu/GII.4/Huzhou128/2012/CHN major capsid protein VP1 gene, complete cds	KC473546.1	Huzhou	2012
gi|478434670|gb|KC456070.1| Norovirus Hu/GII.4/VP1172/Shanghai/2012/CHN VP1 (VP1) gene, complete cds	KC456070.1	Shanghai	2012
gi|478434672|gb|KC456071.1| Norovirus Hu/GII.4/VP1214/Shanghai/2012/CHN VP1 (VP1) gene, complete cds	KC456071.1	Shanghai	2012
gi|478434674|gb|KC456072.1| Norovirus Hu/GII.4/VP1281/Shanghai/2012/CHN VP1 (VP1) gene, complete cds	KC456072.1	Shanghai	2012
gi|478434676|gb|KC456073.1| Norovirus Hu/GII.4/VP1451/Shanghai/2012/CHN VP1 (VP1) gene, complete cds	KC456073.1	Shanghai	2012
gi|478434678|gb|KC456074.1| Norovirus Hu/GII.4/rt1172/Shanghai/2012/CHN RNA-dependent RNA polymerase (RdRp) gene, partial cds	KC456074.1	Shanghai	2012
gi|478434680|gb|KC456075.1| Norovirus Hu/GII.4/rt1214/Shanghai/2012/CHN RNA-dependent RNA polymerase (RdRp) gene, partial cds	KC456075.1	Shanghai	2012
gi|478434682|gb|KC456076.1| Norovirus Hu/GII.4/rt1281/Shanghai/2012/CHN RNA-dependent RNA polymerase (RdRp) gene, partial cds	KC456076.1	Shanghai	2012
gi|478434684|gb|KC456077.1| Norovirus Hu/GII.4/rt1451/Shanghai/2012/CHN RNA-dependent RNA polymerase (RdRp) gene, partial cds	KC456077.1	Shanghai	2012
gi|478434686|gb|KC456078.1| Norovirus Hu/GII.4/rt1254/Shanghai/2012/CHN RNA-dependent RNA polymerase (RdRp) gene, partial cds	KC456078.1	Shanghai	2012
gi|478434688|gb|KC456079.1| Norovirus Hu/GII.4/rt1255/Shanghai/2012/CHN RNA-dependent RNA polymerase (RdRp) gene, partial cds	KC456079.1	Shanghai	2012
gi|478434690|gb|KC456080.1| Norovirus Hu/GII.4/rt1265/Shanghai/2012/CHN RNA-dependent RNA polymerase (RdRp) gene, partial cds	KC456080.1	Shanghai	2012
gi|478434692|gb|KC456081.1| Norovirus Hu/GII.4/rt1283/Shanghai/2012/CHN RNA-dependent RNA polymerase (RdRp) gene, partial cds	KC456081.1	Shanghai	2012
gi|478434694|gb|KC456082.1| Norovirus Hu/GII.4/rt1286/Shanghai/2012/CHN RNA-dependent RNA polymerase (RdRp) gene, partial cds	KC456082.1	Shanghai	2012
gi|443614334|gb|JX989073.1| Norovirus Hu/GII.4/GZ2010-L26/Guangzhou/CHN/2010, complete genome	JX989073.1	Guangzhou	2010
gi|443614338|gb|JX989074.1| Norovirus Hu/GII.4/GZ2010-L87/Guangzhou/CHN/2011, complete genome	JX989074.1	Guangzhou	2011
gi|442738817|gb|JX984937.1| Norovirus Hu/GII.4/GZ2010-L26/Guangzhou/CHN/2010 RNA-dependent RNA polymerase gene, partial cds	JX984937.1	Guangzhou	2010
gi|442738819|gb|JX984938.1| Norovirus Hu/GII.4/GZ2010-L32/Guangzhou/CHN/2010 RNA-dependent RNA polymerase gene, partial cds	JX984938.1	Guangzhou	2010
gi|442738825|gb|JX984941.1| Norovirus Hu/GII.4/GZ2010-L87/Guangzhou/CHN/2011 RNA-dependent RNA polymerase gene, partial cds	JX984941.1	Guangzhou	2011
gi|442738827|gb|JX984942.1| Norovirus Hu/GII.4/GZ2010-L88/Guangzhou/CHN/2011 RNA-dependent RNA polymerase gene, partial cds	JX984942.1	Guangzhou	2011
gi|442738829|gb|JX984943.1| Norovirus Hu/GII.4/GZ2010-L91/Guangzhou/CHN/2011 RNA-dependent RNA polymerase gene, partial cds	JX984943.1	Guangzhou	2011
gi|442738835|gb|JX984946.1| Norovirus Hu/GII.4/GZ2010-L26/Guangzhou/CHN/2010 capsid protein (VP1) gene, complete cds	JX984946.1	Guangzhou	2010
gi|442738837|gb|JX984947.1| Norovirus Hu/GII.4/GZ2010-L32/Guangzhou/CHN/2010 capsid protein (VP1) gene, complete cds	JX984947.1	Guangzhou	2010
gi|442738843|gb|JX984950.1| Norovirus Hu/GII.4/GZ2010-L87/Guangzhou/CHN/2011 capsid protein (VP1) gene, complete cds	JX984950.1	Guangzhou	2011
gi|442738845|gb|JX984951.1| Norovirus Hu/GII.4/GZ2010-L88/Guangzhou/CHN/2011 capsid protein (VP1) gene, complete cds	JX984951.1	Guangzhou	2011
gi|442738847|gb|JX984952.1| Norovirus Hu/GII.4/GZ2010-L91/Guangzhou/CHN/2011 capsid protein (VP1) gene, complete cds	JX984952.1	Guangzhou	2011
gi|425707214|gb|KC175323.1| Norovirus Hu/GII.4/Hong Kong/CUHK3630/2012/CHN, complete genome	KC175323.1	Hongkong	2012
gi|413966045|gb|JX666255.1| Norovirus GII.4/Jinan/JNHNV0611/2010/CHN RNA-dependent RNA polymerase gene, partial cds	JX666255.1	Jinan	2010
gi|413966047|gb|JX666256.1| Norovirus GII.4/Jinan/JNHNV0623/2010/CHN RNA-dependent RNA polymerase gene, partial cds	JX666256.1	Jinan	2010
gi|413966049|gb|JX666257.1| Norovirus GII.4/Jinan/JNHNV0708/2010/CHN RNA-dependent RNA polymerase gene, partial cds	JX666257.1	Jinan	2010
gi|413966051|gb|JX666258.1| Norovirus GII.4/Jinan/JNHNV0720/2010/CHN RNA-dependent RNA polymerase gene, partial cds	JX666258.1	Jinan	2010
gi|413966053|gb|JX666259.1| Norovirus GII.4/Jinan/JNHNV0814/2010/CHN RNA-dependent RNA polymerase gene, partial cds	JX666259.1	Jinan	2010
gi|413966055|gb|JX666260.1| Norovirus GII.4/Jinan/JNHNV0819/2010/CHN RNA-dependent RNA polymerase gene, partial cds	JX666260.1	Jinan	2010
gi|413966057|gb|JX666261.1| Norovirus GII.4/Jinan/JNHNV0904/2010/CHN RNA-dependent RNA polymerase gene, partial cds	JX666261.1	Jinan	2010
gi|413966059|gb|JX666262.1| Norovirus GII.4/Jinan/JNHNV0917/2010/CHN RNA-dependent RNA polymerase gene, partial cds	JX666262.1	Jinan	2010
gi|413966061|gb|JX666263.1| Norovirus GII.4/Jinan/JNHNV0920/2010/CHN RNA-dependent RNA polymerase gene, partial cds	JX666263.1	Jinan	2010
gi|413966063|gb|JX666264.1| Norovirus GII.4/Jinan/JNHNV0928/2010/CHN RNA-dependent RNA polymerase gene, partial cds	JX666264.1	Jinan	2010
gi|413966065|gb|JX666265.1| Norovirus GII.4/Jinan/JNHNV1002/2010/CHN RNA-dependent RNA polymerase gene, partial cds	JX666265.1	Jinan	2010
gi|413966067|gb|JX666266.1| Norovirus GII.4/Jinan/JNHNV1007/2010/CHN RNA-dependent RNA polymerase gene, partial cds	JX666266.1	Jinan	2010
gi|413966069|gb|JX666267.1| Norovirus GII.4/Jinan/JNHNV1022/2010/CHN RNA-dependent RNA polymerase gene, partial cds	JX666267.1	Jinan	2010
gi|413966071|gb|JX666268.1| Norovirus GII.4/Jinan/JNHNV1026/2010/CHN RNA-dependent RNA polymerase gene, partial cds	JX666268.1	Jinan	2010
gi|413966073|gb|JX666269.1| Norovirus GII.4/Jinan/JNHNV1105/2010/CHN RNA-dependent RNA polymerase gene, partial cds	JX666269.1	Jinan	2010
gi|413966075|gb|JX666270.1| Norovirus GII.4/Jinan/JNHNV1109/2010/CHN RNA-dependent RNA polymerase gene, partial cds	JX666270.1	Jinan	2010
gi|413966077|gb|JX666271.1| Norovirus GII.4/Jinan/JNHNV1113/2010/CHN RNA-dependent RNA polymerase gene, partial cds	JX666271.1	Jinan	2010
gi|413966079|gb|JX666272.1| Norovirus GII.4/Jinan/JNHNV1124/2010/CHN RNA-dependent RNA polymerase gene, partial cds	JX666272.1	Jinan	2010
gi|413966081|gb|JX666273.1| Norovirus GII.4/Jinan/JNHNV1211/2010/CHN RNA-dependent RNA polymerase gene, partial cds	JX666273.1	Jinan	2010
gi|413966083|gb|JX666274.1| Norovirus GII.4/Jinan/JNHNV1015/2010/CHN RNA-dependent RNA polymerase gene, partial cds	JX666274.1	Jinan	2010
gi|413966085|gb|JX666275.1| Norovirus GII.4/Jinan/JNHNV0116/2011/CHN RNA-dependent RNA polymerase gene, partial cds	JX666275.1	Jinan	2011
gi|413966087|gb|JX666276.1| Norovirus GII.4/Jinan/JNHNV0124/2011/CHN RNA-dependent RNA polymerase gene, partial cds	JX666276.1	Jinan	2011
gi|413966089|gb|JX666277.1| Norovirus GII.4/Jinan/JNHNV0213/2011/CHN RNA-dependent RNA polymerase gene, partial cds	JX666277.1	Jinan	2011
gi|413966091|gb|JX666278.1| Norovirus GII.4/Jinan/JNHNV0218/2011/CHN RNA-dependent RNA polymerase gene, partial cds	JX666278.1	Jinan	2011
gi|413966093|gb|JX666279.1| Norovirus GII.4/Jinan/JNHNV0303/2011/CHN RNA-dependent RNA polymerase gene, partial cds	JX666279.1	Jinan	2011
gi|413966095|gb|JX666280.1| Norovirus GII.4/Jinan/JNHNV0312/2011/CHN RNA-dependent RNA polymerase gene, partial cds	JX666280.1	Jinan	2011
gi|413966097|gb|JX666281.1| Norovirus GII.4/Jinan/JNHNV0321/2011/CHN RNA-dependent RNA polymerase gene, partial cds	JX666281.1	Jinan	2011
gi|413966099|gb|JX666282.1| Norovirus GII.4/Jinan/JNHNV0407/2011/CHN RNA-dependent RNA polymerase gene, partial cds	JX666282.1	Jinan	2011
gi|413966101|gb|JX666283.1| Norovirus GII.4/Jinan/JNHNV0419/2011/CHN RNA-dependent RNA polymerase gene, partial cds	JX666283.1	Jinan	2011
gi|413966103|gb|JX666284.1| Norovirus GII.4/Jinan/JNHNV0526/2011/CHN RNA-dependent RNA polymerase gene, partial cds	JX666284.1	Jinan	2011
gi|413966105|gb|JX666285.1| Norovirus GII.4/Jinan/JNHNV0405/2011/CHN RNA-dependent RNA polymerase gene, partial cds	JX666285.1	Jinan	2011
gi|413966121|gb|JX666293.1| Norovirus GII.4/Jinan/JNHNV0611/2010/CHN capsid protein gene, partial cds	JX666293.1	Jinan	2010
gi|413966133|gb|JX666299.1| Norovirus GII.4/Jinan/JNHNV0623/2010/CHN capsid protein gene, partial cds	JX666299.1	Jinan	2010
gi|413966135|gb|JX666300.1| Norovirus GII.4/Jinan/JNHNV0708/2010/CHN capsid protein gene, partial cds	JX666300.1	Jinan	2010
gi|413966137|gb|JX666301.1| Norovirus GII.4/Jinan/JNHNV0720/2010/CHN capsid protein gene, partial cds	JX666301.1	Jinan	2010
gi|413966139|gb|JX666302.1| Norovirus GII.4/Jinan/JNHNV0814/2010/CHN capsid protein gene, partial cds	JX666302.1	Jinan	2010
gi|413966141|gb|JX666303.1| Norovirus GII.4/Jinan/JNHNV0819/2010/CHN capsid protein gene, partial cds	JX666303.1	Jinan	2010
gi|413966143|gb|JX666304.1| Norovirus GII.4/Jinan/JNHNV0904/2010/CHN capsid protein gene, partial cds	JX666304.1	Jinan	2010
gi|413966145|gb|JX666305.1| Norovirus GII.4/Jinan/JNHNV0917/2010/CHN capsid protein gene, partial cds	JX666305.1	Jinan	2010
gi|413966147|gb|JX666306.1| Norovirus GII.4/Jinan/JNHNV0920/2010/CHN capsid protein gene, partial cds	JX666306.1	Jinan	2010
gi|413966149|gb|JX666307.1| Norovirus GII.4/Jinan/JNHNV0928/2010/CHN capsid protein gene, partial cds	JX666307.1	Jinan	2010
gi|413966151|gb|JX666308.1| Norovirus GII.4/Jinan/JNHNV1002/2010/CHN capsid protein gene, partial cds	JX666308.1	Jinan	2010
gi|413966153|gb|JX666309.1| Norovirus GII.4/Jinan/JNHNV1007/2010/CHN capsid protein gene, partial cds	JX666309.1	Jinan	2010
gi|413966155|gb|JX666310.1| Norovirus GII.4/Jinan/JNHNV1022/2010/CHN capsid protein gene, partial cds	JX666310.1	Jinan	2010
gi|413966157|gb|JX666311.1| Norovirus GII.4/Jinan/JNHNV1026/2010/CHN capsid protein gene, partial cds	JX666311.1	Jinan	2010
gi|413966159|gb|JX666312.1| Norovirus GII.4/Jinan/JNHNV1105/2010/CHN capsid protein gene, partial cds	JX666312.1	Jinan	2010
gi|413966161|gb|JX666313.1| Norovirus GII.4/Jinan/JNHNV1109/2010/CHN capsid protein gene, partial cds	JX666313.1	Jinan	2010
gi|413966163|gb|JX666314.1| Norovirus GII.4/Jinan/JNHNV1113/2010/CHN capsid protein gene, partial cds	JX666314.1	Jinan	2010
gi|413966165|gb|JX666315.1| Norovirus GII.4/Jinan/JNHNV1124/2010/CHN capsid protein gene, partial cds	JX666315.1	Jinan	2010
gi|413966167|gb|JX666316.1| Norovirus GII.4/Jinan/JNHNV1211/2010/CHN capsid protein gene, partial cds	JX666316.1	Jinan	2010
gi|413966169|gb|JX666317.1| Norovirus GII.4/Jinan/JNHNV1217/2010/CHN capsid protein gene, partial cds	JX666317.1	Jinan	2010
gi|413966171|gb|JX666318.1| Norovirus GII.4/Jinan/JNHNV0116/2011/CHN capsid protein gene, partial cds	JX666318.1	Jinan	2011
gi|413966173|gb|JX666319.1| Norovirus GII.4/Jinan/JNHNV0124/2011/CHN capsid protein gene, partial cds	JX666319.1	Jinan	2011
gi|413966175|gb|JX666320.1| Norovirus GII.4/Jinan/JNHNV0213/2011/CHN capsid protein gene, partial cds	JX666320.1	Jinan	2011
gi|413966177|gb|JX666321.1| Norovirus GII.4/Jinan/JNHNV0218/2011/CHN capsid protein gene, partial cds	JX666321.1	Jinan	2011
gi|413966179|gb|JX666322.1| Norovirus GII.4/Jinan/JNHNV0303/2011/CHN capsid protein gene, partial cds	JX666322.1	Jinan	2011
gi|413966181|gb|JX666323.1| Norovirus GII.4/Jinan/JNHNV0312/2011/CHN capsid protein gene, partial cds	JX666323.1	Jinan	2011
gi|413966183|gb|JX666324.1| Norovirus GII.4/Jinan/JNHNV0321/2011/CHN capsid protein gene, partial cds	JX666324.1	Jinan	2011
gi|413966185|gb|JX666325.1| Norovirus GII.4/Jinan/JNHNV0407/2011/CHN capsid protein gene, partial cds	JX666325.1	Jinan	2011
gi|413966187|gb|JX666326.1| Norovirus GII.4/Jinan/JNHNV0419/2011/CHN capsid protein gene, partial cds	JX666326.1	Jinan	2011
gi|413966189|gb|JX666327.1| Norovirus GII.4/Jinan/JNHNV0526/2011/CHN capsid protein gene, partial cds	JX666327.1	Jinan	2011
gi|411170026|gb|JX644025.1| Norovirus Hu/GII.4/N8/2008/HuZhou capsid protein VP1 gene, complete cds	JX644025.1	Huzhou	2008
gi|411170028|gb|JX644026.1| Norovirus Hu/GII.4/N2/2008/HuZhou capsid protein VP1 gene, complete cds	JX644026.1	Huzhou	2008
gi|411170030|gb|JX644027.1| Norovirus Hu/GII.4/N3/2008/HuZhou capsid protein VP1 gene, complete cds	JX644027.1	Huzhou	2008
gi|411170032|gb|JX644028.1| Norovirus Hu/GII.4/N4/2008/HuZhou capsid protein VP1 gene, complete cds	JX644028.1	Huzhou	2008
gi|411170034|gb|JX644029.1| Norovirus Hu/GII.4/N5/2008/HuZhou capsid protein VP1 gene, complete cds	JX644029.1	Huzhou	2008
gi|411170036|gb|JX644030.1| Norovirus Hu/GII.4/N13/2009/HuZhou capsid protein VP1 gene, complete cds	JX644030.1	Huzhou	2009
gi|411170038|gb|JX644031.1| Norovirus Hu/GII.4/N76/2010/HuZhou capsid protein VP1 gene, complete cds	JX644031.1	Huzhou	2010
gi|411170040|gb|JX644032.1| Norovirus Hu/GII.4/N78/2010/HuZhou capsid protein VP1 gene, complete cds	JX644032.1	Huzhou	2010
gi|411170042|gb|JX644033.1| Norovirus Hu/GII.4/N82/2011/HuZhou capsid protein VP1 gene, complete cds	JX644033.1	Huzhou	2011
gi|411170044|gb|JX644034.1| Norovirus Hu/GII.4/N91/2011/HuZhou capsid protein VP1 gene, complete cds	JX644034.1	Huzhou	2011
gi|411170046|gb|JX644035.1| Norovirus Hu/GII.4/N93/2011/HuZhou capsid protein VP1 gene, complete cds	JX644035.1	Huzhou	2011
gi|411170048|gb|JX644036.1| Norovirus Hu/GII.4/N94/2011/HuZhou capsid protein VP1 gene, complete cds	JX644036.1	Huzhou	2011
gi|411170050|gb|JX644037.1| Norovirus Hu/GII.4/N95/2011/HuZhou capsid protein VP1 gene, complete cds	JX644037.1	Huzhou	2011
gi|411170052|gb|JX644038.1| Norovirus Hu/GII.4/N100/2011/HuZhou capsid protein VP1 gene, complete cds	JX644038.1	Huzhou	2011
gi|411170054|gb|JX644039.1| Norovirus Hu/GII.4/N101/2011/HuZhou capsid protein VP1 gene, complete cds	JX644039.1	Huzhou	2011
gi|407731266|gb|JQ750992.1| Norovirus Hu/GII.4/Wuhan/Z739/CHN/2007 capsid protein gene, partial cds	JQ750992.1	Wuhan	2007
gi|407731268|gb|JQ750993.1| Norovirus Hu/GII.4/Wuhan/L735/CHN/2007 capsid protein gene, partial cds	JQ750993.1	Wuhan	2007
gi|407731270|gb|JQ750994.1| Norovirus Hu/GII.4/Wuhan/L1010/CHN/2008 capsid protein gene, partial cds	JQ750994.1	Wuhan	2008
gi|407731272|gb|JQ750995.1| Norovirus Hu/GII.4/Wuhan/L1105/CHN/2009 capsid protein gene, partial cds	JQ750995.1	Wuhan	2009
gi|407731274|gb|JQ750996.1| Norovirus Hu/GII.4/Wuhan/L1166/CHN/2010 capsid protein gene, partial cds	JQ750996.1	Wuhan	2010
gi|407731284|gb|JQ751001.1| Norovirus Hu/GII.4/Wuhan/E1617/CHN/2009 RNA-dependent RNA polymerase gene, partial cds	JQ751001.1	Wuhan	2009
gi|407731286|gb|JQ751002.1| Norovirus Hu/GII.4/Wuhan/Z1337/CHN/2009 RNA-dependent RNA polymerase gene, partial cds	JQ751002.1	Wuhan	2009
gi|407731288|gb|JQ751003.1| Norovirus Hu/GII.4/Wuhan/E2113/CHN/2010 RNA-dependent RNA polymerase gene, partial cds	JQ751003.1	Wuhan	2010
gi|407731290|gb|JQ751004.1| Norovirus Hu/GII.4/Wuhan/Z1353/CHN/2010 RNA-dependent RNA polymerase gene, partial cds	JQ751004.1	Wuhan	2010
gi|407731292|gb|JQ751005.1| Norovirus Hu/GII.4/Wuhan/E2031/CHN/2010 RNA-dependent RNA polymerase gene, partial cds	JQ751005.1	Wuhan	2010
gi|407731294|gb|JQ751006.1| Norovirus Hu/GII.4/Wuhan/E856/CHN/2007 RNA-dependent RNA polymerase gene, partial cds	JQ751006.1	Wuhan	2007
gi|407731296|gb|JQ751007.1| Norovirus Hu/GII.4/Wuhan/L763/CHN/2007 RNA-dependent RNA polymerase gene, partial cds	JQ751007.1	Wuhan	2007
gi|407731298|gb|JQ751008.1| Norovirus Hu/GII.4/Wuhan/L779/CHN/2007 RNA-dependent RNA polymerase gene, partial cds	JQ751008.1	Wuhan	2007
gi|407731300|gb|JQ751009.1| Norovirus Hu/GII.4/Wuhan/Z739/CHN/2007 RNA-dependent RNA polymerase gene, partial cds	JQ751009.1	Wuhan	2007
gi|407731302|gb|JQ751010.1| Norovirus Hu/GII.4/Wuhan/L735/CHN/2007 RNA-dependent RNA polymerase gene, partial cds	JQ751010.1	Wuhan	2007
gi|407731304|gb|JQ751011.1| Norovirus Hu/GII.4/Wuhan/L1010/CHN/2008 RNA-dependent RNA polymerase gene, partial cds	JQ751011.1	Wuhan	2008
gi|407731306|gb|JQ751012.1| Norovirus Hu/GII.4/Wuhan/L1105/CHN/2009 RNA-dependent RNA polymerase gene, partial cds	JQ751012.1	Wuhan	2009
gi|407731308|gb|JQ751013.1| Norovirus Hu/GII.4/Wuhan/L1166/CHN/2010 RNA-dependent RNA polymerase gene, partial cds	JQ751013.1	Wuhan	2010
gi|407731403|gb|JQ751045.1| Norovirus Hu/GII.4/Wuhan/E417/2007/CHN RNA-dependent RNA polymerase and capsid protein genes, partial cds	JQ751045.1	Wuhan	2007
gi|407731406|gb|JQ751046.1| Norovirus Hu/GII.4/Wuhan/E630/CHN/2007 RNA-dependent RNA polymerase and capsid protein genes, partial cds	JQ751046.1	Wuhan	2007
gi|407731409|gb|JQ751047.1| Norovirus Hu/GII.4/Wuhan/E949/CHN/2008 RNA-dependent RNA polymerase and capsid protein genes, partial cds	JQ751047.1	Wuhan	2008
gi|407731412|gb|JQ751048.1| Norovirus Hu/GII.4/Wuhan/E1234/CHN/2008 RNA-dependent RNA polymerase and capsid protein genes, partial cds	JQ751048.1	Wuhan	2008
gi|407731415|gb|JQ751049.1| Norovirus Hu/GII.4/Wuhan/E1509/CHN/2009 RNA-dependent RNA polymerase and capsid protein genes, partial cds	JQ751049.1	Wuhan	2009
gi|407731418|gb|JQ751050.1| Norovirus Hu/GII.4/Wuhan/E1846/CHN/2009 RNA-dependent RNA polymerase and capsid protein genes, partial cds	JQ751050.1	Wuhan	2009
gi|407731421|gb|JQ751051.1| Norovirus Hu/GII.4/Wuhan/E2035/CHN/2010 RNA-dependent RNA polymerase and capsid protein genes, partial cds	JQ751051.1	Wuhan	2010
gi|407731424|gb|JQ751052.1| Norovirus Hu/GII.4/Wuhan/Z985/CHN/2008 RNA-dependent RNA polymerase and capsid protein genes, partial cds	JQ751052.1	Wuhan	2008
gi|407731427|gb|JQ751053.1| Norovirus Hu/GII.4/Wuhan/Z1021/CHN/2008 RNA-dependent RNA polymerase and capsid protein genes, partial cds	JQ751053.1	Wuhan	2008
gi|407731430|gb|JQ751054.1| Norovirus Hu/GII.4/Wuhan/Z1290/CHN/2009 RNA-dependent RNA polymerase and capsid protein genes, partial cds	JQ751054.1	Wuhan	2009
gi|407731433|gb|JQ751055.1| Norovirus Hu/GII.4/Wuhan/Z1306/CHN/2009 RNA-dependent RNA polymerase and capsid protein genes, partial cds	JQ751055.1	Wuhan	2009
gi|407231212|gb|JX427563.1| Norovirus Hu/GII.4/NV1/China/2010 capsid protein (VP1) gene, partial cds	JX427563.1		2010
gi|407231214|gb|JX427564.1| Norovirus Hu/GII.4/NV19/China/2010 capsid protein (VP1) gene, partial cds	JX427564.1		2010
gi|407231216|gb|JX427565.1| Norovirus Hu/GII.4/NV27/China/2010 capsid protein (VP1) gene, partial cds	JX427565.1		2010
gi|407231218|gb|JX427566.1| Norovirus Hu/GII.4/NV37/China/2010 capsid protein (VP1) gene, partial cds	JX427566.1		2010
gi|407231220|gb|JX427567.1| Norovirus Hu/GII.4/NV43/China/2010 capsid protein (VP1) gene, partial cds	JX427567.1		2010
gi|407231222|gb|JX427568.1| Norovirus Hu/GII.4/NV51/China/2010 capsid protein (VP1) gene, partial cds	JX427568.1		2010
gi|407231224|gb|JX427569.1| Norovirus Hu/GII.4/NV53/China/2010 capsid protein (VP1) gene, partial cds	JX427569.1		2010
gi|407231226|gb|JX427570.1| Norovirus Hu/GII.4/NV54/China/2010 capsid protein (VP1) gene, partial cds	JX427570.1		2010
gi|407231228|gb|JX427571.1| Norovirus Hu/GII.4/NV56/China/2010 capsid protein (VP1) gene, partial cds	JX427571.1		2010
gi|407231230|gb|JX427572.1| Norovirus Hu/GII.4/NV58/China/2010 capsid protein (VP1) gene, partial cds	JX427572.1		2010
gi|407231232|gb|JX427573.1| Norovirus Hu/GII.4/NV60/China/2010 capsid protein (VP1) gene, partial cds	JX427573.1		2010
gi|407231234|gb|JX427574.1| Norovirus Hu/GII.4/NV62/China/2010 capsid protein (VP1) gene, partial cds	JX427574.1		2010
gi|407231236|gb|JX427575.1| Norovirus Hu/GII.4/NV64/China/2010 capsid protein (VP1) gene, partial cds	JX427575.1		2010
gi|407231238|gb|JX427576.1| Norovirus Hu/GII.4/NV65/China/2010 capsid protein (VP1) gene, partial cds	JX427576.1		2010
gi|407231240|gb|JX427577.1| Norovirus Hu/GII.4/NV79/China/2011 capsid protein (VP1) gene, partial cds	JX427577.1		2011
gi|407231242|gb|JX427578.1| Norovirus Hu/GII.4/NV84/China/2011 capsid protein (VP1) gene, partial cds	JX427578.1		2011
gi|407231244|gb|JX427579.1| Norovirus Hu/GII.4/NV85/China/2011 capsid protein (VP1) gene, partial cds	JX427579.1		2011
gi|407231246|gb|JX427580.1| Norovirus Hu/GII.4/NV86/China/2010 capsid protein (VP1) gene, partial cds	JX427580.1		2010
gi|407231248|gb|JX427581.1| Norovirus Hu/GII.4/NV100/China/2010 capsid protein (VP1) gene, partial cds	JX427581.1		2010
gi|407231250|gb|JX427582.1| Norovirus Hu/GII.4/N141/China/2010 capsid protein (VP1) gene, partial cds	JX427582.1		2010
gi|407231252|gb|JX427583.1| Norovirus Hu/GII.4/NV204/China/2010 capsid protein (VP1) gene, partial cds	JX427583.1		2010
gi|407231254|gb|JX427584.1| Norovirus Hu/GII.4/NV207/China/2010 capsid protein (VP1) gene, partial cds	JX427584.1		2010
gi|407231256|gb|JX427585.1| Norovirus Hu/GII.4/NV211/China/2010 capsid protein (VP1) gene, partial cds	JX427585.1		2010
gi|407231258|gb|JX427586.1| Norovirus Hu/GII.4/NV216/China/2010 capsid protein (VP1) gene, partial cds	JX427586.1		2010
gi|407231260|gb|JX427587.1| Norovirus Hu/GII.4/NV277/China/2010 capsid protein (VP1) gene, partial cds	JX427587.1		2010
gi|407231262|gb|JX427588.1| Norovirus Hu/GII.4/NV281/China/2010 capsid protein (VP1) gene, partial cds	JX427588.1		2010
gi|407231264|gb|JX427589.1| Norovirus Hu/GII.4/NV295/China/2010 capsid protein (VP1) gene, partial cds	JX427589.1		2010
gi|407231266|gb|JX427590.1| Norovirus Hu/GII.4/NV307/China/2010 capsid protein (VP1) gene, partial cds	JX427590.1		2010
gi|407231268|gb|JX427591.1| Norovirus Hu/GII.4/NV311/China/2010 capsid protein (VP1) gene, partial cds	JX427591.1		2010
gi|407231270|gb|JX427592.1| Norovirus Hu/GII.4/NV320/China/2010 capsid protein (VP1) gene, partial cds	JX427592.1		2010
gi|407231272|gb|JX427593.1| Norovirus Hu/GII.4/NV350/China/2010 capsid protein (VP1) gene, partial cds	JX427593.1		2010
gi|407231274|gb|JX427594.1| Norovirus Hu/GII.4/NV354/China/2010 capsid protein (VP1) gene, partial cds	JX427594.1		2010
gi|407231276|gb|JX427595.1| Norovirus Hu/GII.4/NV327/China/2010 capsid protein (VP1) gene, partial cds	JX427595.1		2010
gi|407231278|gb|JX427596.1| Norovirus Hu/GII.4/NV360/China/2010 capsid protein (VP1) gene, partial cds	JX427596.1		2010
gi|407231280|gb|JX427597.1| Norovirus Hu/GII.4/NV378/China/2010 capsid protein (VP1) gene, partial cds	JX427597.1		2010
gi|407231282|gb|JX427598.1| Norovirus Hu/GII.4/NV382/China/2010 capsid protein (VP1) gene, partial cds	JX427598.1		2010
gi|407231284|gb|JX427599.1| Norovirus Hu/GII.4/NV387/China/2010 capsid protein (VP1) gene, partial cds	JX427599.1		2010
gi|407231286|gb|JX427600.1| Norovirus Hu/GII.4/NV384/China/2010 capsid protein (VP1) gene, partial cds	JX427600.1		2010
gi|407231288|gb|JX427601.1| Norovirus Hu/GII.4/NV396/China/2010 capsid protein (VP1) gene, partial cds	JX427601.1		2010
gi|401722432|gb|JX155737.1| Norovirus Hu/GII.4/Xi'an/P19/2010/CHN capsid protein gene, complete cds	JX155737.1	Xian	2010
gi|401722434|gb|JX155738.1| Norovirus Hu/GII.4/Xi'an/P46/2010/CHN capsid protein gene, complete cds	JX155738.1	Xian	2010
gi|401722436|gb|JX155739.1| Norovirus Hu/GII.4/Xi'an/P49/2010/CHN capsid protein gene, complete cds	JX155739.1	Xian	2010
gi|401722438|gb|JX155740.1| Norovirus Hu/GII.4/Xi'an/P128/2010/CHN capsid protein gene, complete cds	JX155740.1	Xian	2010
gi|401722440|gb|JX155741.1| Norovirus Hu/GII.4/Xi'an/P131/2010/CHN capsid protein gene, complete cds	JX155741.1	Xian	2010
gi|401722442|gb|JX155742.1| Norovirus Hu/GII.4/Xi'an/P143/2010/CHN capsid protein gene, complete cds	JX155742.1	Xian	2010
gi|401722444|gb|JX155743.1| Norovirus Hu/GII.4/Xi'an/P152/2010/CHN capsid protein gene, complete cds	JX155743.1	Xian	2010
gi|401722446|gb|JX155744.1| Norovirus Hu/GII.4/Xi'an/P154/2010/CHN capsid protein gene, complete cds	JX155744.1	Xian	2010
gi|401722448|gb|JX155745.1| Norovirus Hu/GII.4/Xi'an/P158/2010/CHN capsid protein gene, complete cds	JX155745.1	Xian	2010
gi|401722450|gb|JX155746.1| Norovirus Hu/GII.4/Xi'an/P185/2010/CHN capsid protein gene, complete cds	JX155746.1	Xian	2010
gi|401722452|gb|JX155747.1| Norovirus Hu/GII.4/Xi'an/C6/2010/CHN capsid protein gene, complete cds	JX155747.1	Xian	2010
gi|401722454|gb|JX155748.1| Norovirus Hu/GII.4/Xi'an/C12/2010/CHN capsid protein gene, complete cds	JX155748.1	Xian	2010
gi|401722456|gb|JX155749.1| Norovirus Hu/GII.4/Xi'an/C15/2010/CHN capsid protein gene, complete cds	JX155749.1	Xian	2010
gi|401722458|gb|JX155750.1| Norovirus Hu/GII.4/Xi'an/C21/2010/CHN capsid protein gene, complete cds	JX155750.1	Xian	2010
gi|401722460|gb|JX155751.1| Norovirus Hu/GII.4/Xi'an/C30/2010/CHN capsid protein gene, complete cds	JX155751.1	Xian	2010
gi|401722462|gb|JX155752.1| Norovirus Hu/GII.4/Xi'an/C31/2010/CHN capsid protein gene, complete cds	JX155752.1	Xian	2010
gi|401722464|gb|JX155753.1| Norovirus Hu/GII.4/Xi'an/C41/2010/CHN capsid protein gene, complete cds	JX155753.1	Xian	2010
gi|401722466|gb|JX155754.1| Norovirus Hu/GII.4/Xi'an/C45/2010/CHN capsid protein gene, complete cds	JX155754.1	Xian	2010
gi|393198686|gb|JQ934807.1| Norovirus Hu/GII.4/GuizhouCDC239/Guizhou/2010/CNA capsid protein gene, partial cds	JQ934807.1	Guizhou	2010
gi|393198688|gb|JQ934808.1| Norovirus Hu/GII.4/GuizhouCDC292/Guizhou/2010/CNA capsid protein gene, partial cds	JQ934808.1	Guizhou	2010
gi|393198690|gb|JQ934809.1| Norovirus Hu/GII.4/GuizhouCDC300/Guizhou/2010/CNA capsid protein gene, partial cds	JQ934809.1	Guizhou	2010
gi|393198692|gb|JQ934810.1| Norovirus Hu/GII.4/GuizhouCDC312/Guizhou/2010/CNA capsid protein gene, partial cds	JQ934810.1	Guizhou	2010
gi|393198694|gb|JQ934811.1| Norovirus Hu/GII.4/GuizhouCDC351/Guizhou/2010/CNA capsid protein gene, partial cds	JQ934811.1	Guizhou	2010
gi|393198696|gb|JQ934812.1| Norovirus Hu/GII.4/GuizhouCDC390/Guizhou/2010/CNA capsid protein gene, partial cds	JQ934812.1	Guizhou	2010
gi|393198698|gb|JQ934813.1| Norovirus Hu/GII.4/GuizhouCDC403/Guizhou/2010/CNA capsid protein gene, partial cds	JQ934813.1	Guizhou	2010
gi|393198700|gb|JQ934814.1| Norovirus Hu/GII.4/GuizhouCDC415/Guizhou/2010/CNA capsid protein gene, partial cds	JQ934814.1	Guizhou	2010
gi|393198702|gb|JQ934815.1| Norovirus Hu/GII.4/GuizhouCDC425/Guizhou/2010/CNA capsid protein gene, partial cds	JQ934815.1	Guizhou	2010
gi|391882311|gb|JQ861907.1| Norovirus Hu/GII.4/Shenzhen/SZ1010/2011/CHN RNA-dependent RNA polymerase and capsid protein genes, partial cds	JQ861907.1	Shenzhen	2011
gi|391882317|gb|JQ861909.1| Norovirus Hu/GII.4/Shenzhen/SZ1027/2011/CHN RNA-dependent RNA polymerase gene, complete cds; and capsid protein gene, partial cds	JQ861909.1	Shenzhen	2011
gi|391882320|gb|JQ861910.1| Norovirus Hu/GII.4/Shenzhen/SZ1102/2011/CHN RNA-dependent RNA polymerase gene, complete cds; and capsid protein gene, partial cds	JQ861910.1	Shenzhen	2011
gi|391882323|gb|JQ861911.1| Norovirus Hu/GII.4/Shenzhen/SZ1104/2011/CHN RNA-dependent RNA polymerase gene, complete cds; and capsid protein gene, partial cds	JQ861911.1	Shenzhen	2011
gi|391882326|gb|JQ861912.1| Norovirus Hu/GII.4/Shenzhen/SZ1105/2011/CHN RNA-dependent RNA polymerase gene, complete cds; and capsid protein gene, partial cds	JQ861912.1	Shenzhen	2011
gi|391882329|gb|JQ861913.1| Norovirus Hu/GII.4/Shenzhen/SZ1511/2011/CHN RNA-dependent RNA polymerase gene, complete cds; and capsid protein gene, partial cds	JQ861913.1	Shenzhen	2011
gi|391882332|gb|JQ861914.1| Norovirus Hu/GII.4/Shenzhen/SZ1148/2011/CHN RNA-dependent RNA polymerase gene, complete cds; and capsid protein gene, partial cds	JQ861914.1	Shenzhen	2011
gi|391882335|gb|JQ861915.1| Norovirus Hu/GII.4/Shenzhen/SZ1353/2011/CHN RNA-dependent RNA polymerase gene, complete cds; and capsid protein gene, partial cds	JQ861915.1	Shenzhen	2011
gi|391882338|gb|JQ861916.1| Norovirus Hu/GII.4/Shenzhen/SZ1367/2011/CHN RNA-dependent RNA polymerase gene, complete cds; and capsid protein gene, partial cds	JQ861916.1	Shenzhen	2011
gi|391882341|gb|JQ861917.1| Norovirus Hu/GII.4/Shenzhen/SZ1373/2011/CHN RNA-dependent RNA polymerase gene, complete cds; and capsid protein gene, partial cds	JQ861917.1	Shenzhen	2011
gi|391882344|gb|JQ861918.1| Norovirus Hu/GII.4/Shenzhen/SZ1408/2011/CHN RNA-dependent RNA polymerase gene, complete cds; and capsid protein gene, partial cds	JQ861918.1	Shenzhen	2011
gi|391882347|gb|JQ861919.1| Norovirus Hu/GII.4/Shenzhen/SZ1411/2011/CHN RNA-dependent RNA polymerase gene, complete cds; and capsid protein gene, partial cds	JQ861919.1	Shenzhen	2011
gi|391882350|gb|JQ861920.1| Norovirus Hu/GII.4/Shenzhen/SZ1421/2011/CHN RNA-dependent RNA polymerase gene, complete cds; and capsid protein gene, partial cds	JQ861920.1	Shenzhen	2011
gi|391882353|gb|JQ861921.1| Norovirus Hu/GII.4/Shenzhen/SZ1426/2011/CHN RNA-dependent RNA polymerase gene, complete cds; and capsid protein gene, partial cds	JQ861921.1	Shenzhen	2011
gi|391882356|gb|JQ861922.1| Norovirus Hu/GII.4/Shenzhen/SZ1459/2011/CHN RNA-dependent RNA polymerase gene, complete cds; and capsid protein gene, partial cds	JQ861922.1	Shenzhen	2011
gi|391882359|gb|JQ861923.1| Norovirus Hu/GII.4/Shenzhen/SZ1488/2011/CHN RNA-dependent RNA polymerase gene, complete cds; and capsid protein gene, partial cds	JQ861923.1	Shenzhen	2011
gi|391882362|gb|JQ861924.1| Norovirus Hu/GII.4/Shenzhen/SZ1469/2011/CHN RNA-dependent RNA polymerase gene, complete cds; and capsid protein gene, partial cds	JQ861924.1	Shenzhen	2011
gi|391882365|gb|JQ861925.1| Norovirus Hu/GII.4/Shenzhen/SZ1110/2011/CHN RNA-dependent RNA polymerase gene, complete cds; and capsid protein gene, partial cds	JQ861925.1	Shenzhen	2011
gi|391882368|gb|JQ861926.1| Norovirus Hu/GII.4/Shenzhen/SZ1121/2011/CHN RNA-dependent RNA polymerase gene, complete cds; and capsid protein gene, partial cds	JQ861926.1	Shenzhen	2011
gi|391882371|gb|JQ861927.1| Norovirus Hu/GII.4/Shenzhen/SZ1417/2011/CHN RNA-dependent RNA polymerase gene, complete cds; and capsid protein gene, partial cds	JQ861927.1	Shenzhen	2011
gi|391882374|gb|JQ861928.1| Norovirus Hu/GII.4/Shenzhen/SZ1448/2011/CHN RNA-dependent RNA polymerase gene, complete cds; and capsid protein gene, partial cds	JQ861928.1	Shenzhen	2011
gi|391882377|gb|JQ861929.1| Norovirus Hu/GII.4/Shenzhen/SZ1479/2011/CHN RNA-dependent RNA polymerase gene, complete cds; and capsid protein gene, partial cds	JQ861929.1	Shenzhen	2011
gi|391882380|gb|JQ861930.1| Norovirus Hu/GII.4/Shenzhen/SZ1430/2011/CHN RNA-dependent RNA polymerase gene, complete cds; and capsid protein gene, partial cds	JQ861930.1	Shenzhen	2011
gi|391882383|gb|JQ861931.1| Norovirus Hu/GII.4/Shenzhen/SZ1466/2011/CHN RNA-dependent RNA polymerase gene, complete cds; and capsid protein gene, partial cds	JQ861931.1	Shenzhen	2011
gi|391882386|gb|JQ861932.1| Norovirus Hu/GII.4/Shenzhen/SZ1468/2011/CHN RNA-dependent RNA polymerase gene, complete cds; and capsid protein gene, partial cds	JQ861932.1	Shenzhen	2011
gi|371934023|gb|JN596798.1| Norovirus Hu/GII.4/CQ0707/2009/China capsid protein gene, partial cds	JN596798.1		2009
gi|371934025|gb|JN596799.1| Norovirus Hu/GII.4/HZ1244/2008/China capsid protein gene, partial cds	JN596799.1		2008
gi|371934027|gb|JN596800.1| Norovirus Hu/GII.4/SHO907/2008/China capsid protein gene, partial cds	JN596800.1		2008
gi|371934029|gb|JN596801.1| Norovirus Hu/GII.4/TJ1008/2008/China capsid protein gene, partial cds	JN596801.1		2008
gi|371934031|gb|JN596802.1| Norovirus Hu/GII.4/SH0646/2009/China capsid protein gene, partial cds	JN596802.1		2009
gi|371934033|gb|JN596803.1| Norovirus Hu/GII.4/HZ0730/2009/China capsid protein gene, partial cds	JN596803.1		2009
gi|371934035|gb|JN596804.1| Norovirus Hu/GII.4/CQ1046/2008/China capsid protein gene, partial cds	JN596804.1		2008
gi|371934037|gb|JN596805.1| Norovirus Hu/GII.4/TJ0779/2009/China capsid protein gene, partial cds	JN596805.1		2009
gi|313756843|gb|HQ005292.1| Norovirus Hu/II.4/2221223/HK/2009 polymerase gene, partial cds; and capsid gene, complete cds	HQ005292.1	Hongkong	2009
gi|313756846|gb|HQ005293.1| Norovirus Hu/II.4/2819760/HK/2009 polymerase gene, partial cds; and capsid gene, complete cds	HQ005293.1	Hongkong	2009
gi|313756849|gb|HQ005294.1| Norovirus Hu/II.4/2845694/HK/2009 polymerase gene, partial cds; and capsid gene, complete cds	HQ005294.1	Hongkong	2009
gi|313756852|gb|HQ005295.1| Norovirus Hu/II.4/2831779/HK/2009 polymerase gene, partial cds; and capsid-like gene, complete sequence	HQ005295.1	Hongkong	2009
gi|313756854|gb|HQ005296.1| Norovirus Hu/II.4/2856357/HK/2009 polymerase gene, partial cds; and capsid gene, complete cds	HQ005296.1	Hongkong	2009
gi|313756857|gb|HQ005297.1| Norovirus Hu/II.4/2847531/HK/2009 polymerase gene, partial cds; and capsid gene, complete cds	HQ005297.1	Hongkong	2009
gi|313756860|gb|HQ005298.1| Norovirus Hu/II.4/2849738/HK/2009 polymerase gene, partial cds; and capsid gene, complete cds	HQ005298.1	Hongkong	2009
gi|313756863|gb|HQ005299.1| Norovirus Hu/II.4/2201480/HK/2010 polymerase gene, partial cds; and capsid gene, complete cds	HQ005299.1	Hongkong	2010
gi|356493487|gb|JF947180.1| Norovirus Hu/GII.4/Xiamen/May0512/2011/CHN capsid protein gene, partial cds	JF947180.1	Xiamen	2011
gi|356493489|gb|JF947181.1| Norovirus Hu/GII.4/Xiamen/April0513/2011/CHN capsid protein gene, partial cds	JF947181.1	Xiamen	2011
gi|340025261|gb|HQ840433.1| Norovirus Hu/GII.4/Huzhou01/201012/2010/CHN RNA-dependent RNA polymerase gene, partial cds	HQ840433.1	Huzhou	2010
gi|340025263|gb|HQ840434.1| Norovirus Hu/GII.4/Huzhou02/201012/2010/CHN RNA-dependent RNA polymerase gene, partial cds	HQ840434.1	Huzhou	2010
gi|324034698|gb|HQ680717.1| Norovirus Hu/GII.4/Huzhou05/2008/CHN RNA-dependent RNA polymerase gene, partial cds	HQ680717.1	Huzhou	2008
gi|324034700|gb|HQ680718.1| Norovirus Hu/GII.4/Huzhou06/2008/CHN RNA-dependent RNA polymerase gene, partial cds	HQ680718.1	Huzhou	2008
gi|324034702|gb|HQ680719.1| Norovirus Hu/GII.4/Huzhou01/2009/CHN RNA-dependent RNA polymerase gene, partial cds	HQ680719.1	Huzhou	2009
gi|324034706|gb|HQ680721.1| Norovirus Hu/GII.4/Huzhou02/2009/CHN RNA-dependent RNA polymerase gene, partial cds	HQ680721.1	Huzhou	2009
gi|313758799|gb|HM802525.1| Norovirus Hu/GII.4/Hong Kong/CU060011/2006/CHN RNA-dependent RNA polymerase gene, partial cds; and VP1 and VP2 genes, complete cds	HM802525.1	Hongkong	2006
gi|313758803|gb|HM802526.1| Norovirus Hu/GII.4/Hong Kong/CU060027/2006/CHN RNA-dependent RNA polymerase gene, partial cds; and VP1 and VP2 genes, complete cds	HM802526.1	Hongkong	2006
gi|313758807|gb|HM802527.1| Norovirus Hu/GII.4/Hong Kong/CU060012/2006/CHN RNA-dependent RNA polymerase gene, partial cds; and VP1 and VP2 genes, complete cds	HM802527.1	Hongkong	2006
gi|313758811|gb|HM802528.1| Norovirus Hu/GII.4/Hong Kong/CU060036/2006/CHN RNA-dependent RNA polymerase gene, partial cds; and VP1 and VP2 genes, complete cds	HM802528.1	Hongkong	2006
gi|313758815|gb|HM802529.1| Norovirus Hu/GII.4/Hong Kong/CU060009/2006/CHN RNA-dependent RNA polymerase gene, partial cds; and VP1 and VP2 genes, complete cds	HM802529.1	Hongkong	2006
gi|313758819|gb|HM802530.1| Norovirus Hu/GII.4/Hong Kong/CU060028/2006/CHN RNA-dependent RNA polymerase gene, partial cds; and VP1 and VP2 genes, complete cds	HM802530.1	Hongkong	2006
gi|313758823|gb|HM802531.1| Norovirus Hu/GII.4/Hong Kong/CU060026/2006/CHN RNA-dependent RNA polymerase gene, partial cds; and VP1 and VP2 genes, complete cds	HM802531.1	Hongkong	2006
gi|313758827|gb|HM802532.1| Norovirus Hu/GII.4/Hong Kong/CU060030/2006/CHN RNA-dependent RNA polymerase gene, partial cds; and VP1 and VP2 genes, complete cds	HM802532.1	Hongkong	2006
gi|313758831|gb|HM802533.1| Norovirus Hu/GII.4/Hong Kong/CU060037/2006/CHN RNA-dependent RNA polymerase gene, partial cds; and VP1 and VP2 genes, complete cds	HM802533.1	Hongkong	2006
gi|313758835|gb|HM802534.1| Norovirus Hu/GII.4/Hong Kong/CU060031/2006/CHN RNA-dependent RNA polymerase gene, partial cds; and VP1 and VP2 genes, complete cds	HM802534.1	Hongkong	2006
gi|313758839|gb|HM802535.1| Norovirus Hu/GII.4/Hong Kong/CU060001/2006/CHN RNA-dependent RNA polymerase gene, partial cds; and VP1 and VP2 genes, complete cds	HM802535.1	Hongkong	2006
gi|313758843|gb|HM802536.1| Norovirus Hu/GII.4/Hong Kong/CU060039/2006/CHN RNA-dependent RNA polymerase gene, partial cds; and VP1 and VP2 genes, complete cds	HM802536.1	Hongkong	2006
gi|313758847|gb|HM802537.1| Norovirus Hu/GII.4/Hong Kong/CU060014/2006/CHN RNA-dependent RNA polymerase gene, partial cds; and VP1 and VP2 genes, complete cds	HM802537.1	Hongkong	2006
gi|313758851|gb|HM802538.1| Norovirus Hu/GII.4/Hong Kong/CU060024/2006/CHN RNA-dependent RNA polymerase gene, partial cds; and VP1 and VP2 genes, complete cds	HM802538.1	Hongkong	2006
gi|313758855|gb|HM802539.1| Norovirus Hu/GII.4/Hong Kong/CU060025/2006/CHN RNA-dependent RNA polymerase gene, partial cds; and VP1 and VP2 genes, complete cds	HM802539.1	Hongkong	2006
gi|313758859|gb|HM802540.1| Norovirus Hu/GII.4/Hong Kong/CU050141/2005/CHN RNA-dependent RNA polymerase gene, partial cds; and VP1 and VP2 genes, complete cds	HM802540.1	Hongkong	2005
gi|313758863|gb|HM802541.1| Norovirus Hu/GII.4/Hong Kong/CU041213/2004/CHN RNA-dependent RNA polymerase gene, partial cds; and VP1 and VP2 genes, complete cds	HM802541.1	Hongkong	2004
gi|313758867|gb|HM802542.1| Norovirus Hu/GII.4/Hong Kong/CU050140/2005/CHN RNA-dependent RNA polymerase gene, partial cds; and VP1 and VP2 genes, complete cds	HM802542.1	Hongkong	2005
gi|313758871|gb|HM802543.1| Norovirus Hu/GII.4/Hong Kong/CU050106/2005/CHN RNA-dependent RNA polymerase gene, partial cds; and VP1 and VP2 genes, complete cds	HM802543.1	Hongkong	2005
gi|313758875|gb|HM802544.1| Norovirus Hu/GII.4/Hong Kong/CU051146/2005/CHN RNA-dependent RNA polymerase gene, partial cds; and VP1 and VP2 genes, complete cds	HM802544.1	Hongkong	2005
gi|313758879|gb|HM802545.1| Norovirus Hu/GII.4/Hong Kong/CU050431/2005/CHN RNA-dependent RNA polymerase gene, partial cds; and VP1 and VP2 genes, complete cds	HM802545.1	Hongkong	2005
gi|313758883|gb|HM802546.1| Norovirus Hu/GII.4/Hong Kong/CU041206/2004/CHN RNA-dependent RNA polymerase gene, partial cds; and VP1 and VP2 genes, complete cds	HM802546.1	Hongkong	2004
gi|313758887|gb|HM802547.1| Norovirus Hu/GII.4/Hong Kong/CU041225/2004/CHN RNA-dependent RNA polymerase gene, partial cds; and VP1 and VP2 genes, complete cds	HM802547.1	Hongkong	2004
gi|313758891|gb|HM802548.1| Norovirus Hu/GII.4/Hong Kong/CU050128/2005/CHN RNA-dependent RNA polymerase gene, partial cds; and VP1 and VP2 genes, complete cds	HM802548.1	Hongkong	2005
gi|313758895|gb|HM802549.1| Norovirus Hu/GII.4/Hong Kong/CU050136/2005/CHN RNA-dependent RNA polymerase gene, partial cds; and VP1 and VP2 genes, complete cds	HM802549.1	Hongkong	2005
gi|313758899|gb|HM802550.1| Norovirus Hu/GII.4/Hong Kong/CU050152/2005/CHN RNA-dependent RNA polymerase gene, partial cds; and VP1 and VP2 genes, complete cds	HM802550.1	Hongkong	2005
gi|313758903|gb|HM802551.1| Norovirus Hu/GII.4/Hong Kong/CU041222/2004/CHN RNA-dependent RNA polymerase gene, partial cds; and VP1 and VP2 genes, complete cds	HM802551.1	Hongkong	2004
gi|313758907|gb|HM802552.1| Norovirus Hu/GII.4/Hong Kong/CU050852/2005/CHN RNA-dependent RNA polymerase gene, partial cds; and VP1 and VP2 genes, complete cds	HM802552.1	Hongkong	2005
gi|313758911|gb|HM802553.1| Norovirus Hu/GII.4/Hong Kong/CU051013/2005/CHN RNA-dependent RNA polymerase gene, partial cds; and VP1 and VP2 genes, complete cds	HM802553.1	Hongkong	2005
gi|313758915|gb|HM802554.1| Norovirus Hu/GII.4/Hong Kong/CU051120/2005/CHN RNA-dependent RNA polymerase gene, partial cds; and VP1 and VP2 genes, complete cds	HM802554.1	Hongkong	2005
gi|313758919|gb|HM802555.1| Norovirus Hu/GII.4/Hong Kong/CU050130/2005/CHN RNA-dependent RNA polymerase gene, partial cds; and VP1 and VP2 genes, complete cds	HM802555.1	Hongkong	2005
gi|312205814|gb|HM627865.1| Norovirus Hu/GII.4/Guangdong/372/2009/CHN capsid protein gene, partial cds	HM627865.1		2009
gi|312205816|gb|HM627866.1| Norovirus Hu/GII.4/Guangdong/385/2009/CHN capsid protein gene, partial cds	HM627866.1		2009
gi|312205818|gb|HM627867.1| Norovirus Hu/GII.4/Guangdong/389/2009/CHN capsid protein gene, partial cds	HM627867.1		2009
gi|312205820|gb|HM627868.1| Norovirus Hu/GII.4/Guangdong/403/2009/CHN capsid protein gene, partial cds	HM627868.1		2009
gi|312205822|gb|HM627869.1| Norovirus Hu/GII.4/Guangdong/408/2009/CHN capsid protein gene, partial cds	HM627869.1		2009
gi|312205824|gb|HM627870.1| Norovirus Hu/GII.4/Guangdong/372/2009/CHN RNA-dependent RNA polymerase gene, partial cds	HM627870.1		2009
gi|312205826|gb|HM627871.1| Norovirus Hu/GII.4/Guangdong/408/2009/CHN RNA-dependent RNA polymerase gene, partial cds	HM627871.1		2009
gi|312205828|gb|HM627872.1| Norovirus Hu/GII.4/Guangdong/385/2009/CHN RNA-dependent RNA polymerase gene, partial cds	HM627872.1		2009
gi|312205830|gb|HM627873.1| Norovirus Hu/GII.4/Guangdong/389/2009/CHN RNA-dependent RNA polymerase gene, partial cds	HM627873.1		2009
gi|312205832|gb|HM627874.1| Norovirus Hu/GII.4/Guangdong/403/2009/CHN RNA-dependent RNA polymerase gene, partial cds	HM627874.1		2009
gi|262342370|gb|GQ856371.1| Norovirus Hu/GII.4/53663/Beijing/2007/CHN RNA-dependent RNA polymerase gene, partial cds	GQ856371.1	Beijing	2007
gi|262342372|gb|GQ856372.1| Norovirus Hu/GII.4/53664/Beijing/2007/CHN RNA-dependent RNA polymerase gene, partial cds	GQ856372.1	Beijing	2007
gi|262342374|gb|GQ856373.1| Norovirus Hu/GII.4/53665/Beijing/2007/CHN RNA-dependent RNA polymerase gene, partial cds	GQ856373.1	Beijing	2007
gi|262342376|gb|GQ856374.1| Norovirus Hu/GII.4/53945/Beijing/2007/CHN RNA-dependent RNA polymerase gene, partial cds	GQ856374.1	Beijing	2007
gi|262342378|gb|GQ856375.1| Norovirus Hu/GII.4/53992/Beijing/2007/CHN RNA-dependent RNA polymerase gene, partial cds	GQ856375.1	Beijing	2007
gi|262342380|gb|GQ856376.1| Norovirus Hu/GII.4/53993/Beijing/2007/CHN RNA-dependent RNA polymerase gene, partial cds	GQ856376.1	Beijing	2007
gi|262342382|gb|GQ856377.1| Norovirus Hu/GII.4/53994/Beijing/2007/CHN RNA-dependent RNA polymerase gene, partial cds	GQ856377.1	Beijing	2007
gi|262342384|gb|GQ856378.1| Norovirus Hu/GII.4/53995/Beijing/2007/CHN RNA-dependent RNA polymerase gene, partial cds	GQ856378.1	Beijing	2007
gi|262342386|gb|GQ856379.1| Norovirus Hu/GII.4/53996/Beijing/2007/CHN RNA-dependent RNA polymerase gene, partial cds	GQ856379.1	Beijing	2007
gi|262342388|gb|GQ856380.1| Norovirus Hu/GII.4/53998/Beijing/2007/CHN RNA-dependent RNA polymerase gene, partial cds	GQ856380.1	Beijing	2007
gi|262342390|gb|GQ856381.1| Norovirus Hu/GII.4/54013/Beijing/2007/CHN RNA-dependent RNA polymerase gene, partial cds	GQ856381.1	Beijing	2007
gi|262342392|gb|GQ856382.1| Norovirus Hu/GII.4/54026/Beijing/2007/CHN RNA-dependent RNA polymerase gene, partial cds	GQ856382.1	Beijing	2007
gi|262342394|gb|GQ856383.1| Norovirus Hu/GII.4/54038/Beijing/2007/CHN RNA-dependent RNA polymerase gene, partial cds	GQ856383.1	Beijing	2007
gi|262342396|gb|GQ856384.1| Norovirus Hu/GII.4/54070/Beijing/2007/CHN RNA-dependent RNA polymerase gene, partial cds	GQ856384.1	Beijing	2007
gi|262342398|gb|GQ856385.1| Norovirus Hu/GII.4/54076/Beijing/2007/CHN RNA-dependent RNA polymerase gene, partial cds	GQ856385.1	Beijing	2007
gi|262342400|gb|GQ856386.1| Norovirus Hu/GII.4/54087/Beijing/2007/CHN RNA-dependent RNA polymerase gene, partial cds	GQ856386.1	Beijing	2007
gi|262342402|gb|GQ856387.1| Norovirus Hu/GII.4/54093/Beijing/2007/CHN RNA-dependent RNA polymerase gene, partial cds	GQ856387.1	Beijing	2007
gi|262342404|gb|GQ856388.1| Norovirus Hu/GII.4/54098/Beijing/2007/CHN RNA-dependent RNA polymerase gene, partial cds	GQ856388.1	Beijing	2007
gi|262342406|gb|GQ856389.1| Norovirus Hu/GII.4/54118/Beijing/2007/CHN RNA-dependent RNA polymerase gene, partial cds	GQ856389.1	Beijing	2007
gi|262342408|gb|GQ856390.1| Norovirus Hu/GII.4/54119/Beijing/2007/CHN RNA-dependent RNA polymerase gene, partial cds	GQ856390.1	Beijing	2007
gi|262342410|gb|GQ856391.1| Norovirus Hu/GII.4/54129/Beijing/2007/CHN RNA-dependent RNA polymerase gene, partial cds	GQ856391.1	Beijing	2007
gi|262342412|gb|GQ856392.1| Norovirus Hu/GII.4/54132/Beijing/2007/CHN RNA-dependent RNA polymerase gene, partial cds	GQ856392.1	Beijing	2007
gi|262342414|gb|GQ856393.1| Norovirus Hu/GII.4/54137/Beijing/2007/CHN RNA-dependent RNA polymerase gene, partial cds	GQ856393.1	Beijing	2007
gi|262342416|gb|GQ856394.1| Norovirus Hu/GII.4/54140/Beijing/2007/CHN RNA-dependent RNA polymerase gene, partial cds	GQ856394.1	Beijing	2007
gi|262342418|gb|GQ856395.1| Norovirus Hu/GII.4/54145/Beijing/2007/CHN RNA-dependent RNA polymerase gene, partial cds	GQ856395.1	Beijing	2007
gi|262342420|gb|GQ856396.1| Norovirus Hu/GII.4/54150/Beijing/2007/CHN RNA-dependent RNA polymerase gene, partial cds	GQ856396.1	Beijing	2007
gi|262342422|gb|GQ856397.1| Norovirus Hu/GII.4/54153/Beijing/2007/CHN RNA-dependent RNA polymerase gene, partial cds	GQ856397.1	Beijing	2007
gi|262342424|gb|GQ856398.1| Norovirus Hu/GII.4/54584/Beijing/2007/CHN RNA-dependent RNA polymerase gene, partial cds	GQ856398.1	Beijing	2007
gi|262342426|gb|GQ856399.1| Norovirus Hu/GII.4/54593/Beijing/2007/CHN RNA-dependent RNA polymerase gene, partial cds	GQ856399.1	Beijing	2007
gi|262342428|gb|GQ856400.1| Norovirus Hu/GII.4/54595/Beijing/2007/CHN RNA-dependent RNA polymerase gene, partial cds	GQ856400.1	Beijing	2007
gi|262342430|gb|GQ856401.1| Norovirus Hu/GII.4/54599/Beijing/2007/CHN RNA-dependent RNA polymerase gene, partial cds	GQ856401.1	Beijing	2007
gi|262342432|gb|GQ856402.1| Norovirus Hu/GII.4/54605/Beijing/2007/CHN RNA-dependent RNA polymerase gene, partial cds	GQ856402.1	Beijing	2007
gi|262342434|gb|GQ856403.1| Norovirus Hu/GII.4/54617/Beijing/2007/CHN RNA-dependent RNA polymerase gene, partial cds	GQ856403.1	Beijing	2007
gi|262342436|gb|GQ856404.1| Norovirus Hu/GII.4/54619/Beijing/2007/CHN RNA-dependent RNA polymerase gene, partial cds	GQ856404.1	Beijing	2007
gi|262342438|gb|GQ856405.1| Norovirus Hu/GII.4/54620/Beijing/2007/CHN RNA-dependent RNA polymerase gene, partial cds	GQ856405.1	Beijing	2007
gi|262342440|gb|GQ856406.1| Norovirus Hu/GII.4/54633/Beijing/2007/CHN RNA-dependent RNA polymerase gene, partial cds	GQ856406.1	Beijing	2007
gi|262342442|gb|GQ856407.1| Norovirus Hu/GII.4/54636/Beijing/2007/CHN RNA-dependent RNA polymerase gene, partial cds	GQ856407.1	Beijing	2007
gi|262342444|gb|GQ856408.1| Norovirus Hu/GII.4/54640/Beijing/2007/CHN RNA-dependent RNA polymerase gene, partial cds	GQ856408.1	Beijing	2007
gi|262342446|gb|GQ856409.1| Norovirus Hu/GII.4/54645/Beijing/2007/CHN RNA-dependent RNA polymerase gene, partial cds	GQ856409.1	Beijing	2007
gi|262342448|gb|GQ856410.1| Norovirus Hu/GII.4/54648/Beijing/2007/CHN RNA-dependent RNA polymerase gene, partial cds	GQ856410.1	Beijing	2007
gi|262342450|gb|GQ856411.1| Norovirus Hu/GII.4/54656/Beijing/2007/CHN RNA-dependent RNA polymerase gene, partial cds	GQ856411.1	Beijing	2007
gi|262342452|gb|GQ856412.1| Norovirus Hu/GII.4/54659/Beijing/2007/CHN RNA-dependent RNA polymerase gene, partial cds	GQ856412.1	Beijing	2007
gi|262342454|gb|GQ856413.1| Norovirus Hu/GII.4/54661/Beijing/2007/CHN RNA-dependent RNA polymerase gene, partial cds	GQ856413.1	Beijing	2007
gi|262342456|gb|GQ856414.1| Norovirus Hu/GII.4/54663/Beijing/2007/CHN RNA-dependent RNA polymerase gene, partial cds	GQ856414.1	Beijing	2007
gi|262342458|gb|GQ856415.1| Norovirus Hu/GII.4/54669/Beijing/2007/CHN RNA-dependent RNA polymerase gene, partial cds	GQ856415.1	Beijing	2007
gi|262342460|gb|GQ856416.1| Norovirus Hu/GII.4/54671/Beijing/2007/CHN RNA-dependent RNA polymerase gene, partial cds	GQ856416.1	Beijing	2007
gi|262342462|gb|GQ856417.1| Norovirus Hu/GII.4/54673/Beijing/2007/CHN RNA-dependent RNA polymerase gene, partial cds	GQ856417.1	Beijing	2007
gi|262342464|gb|GQ856418.1| Norovirus Hu/GII.4/54675/Beijing/2007/CHN RNA-dependent RNA polymerase gene, partial cds	GQ856418.1	Beijing	2007
gi|262342466|gb|GQ856419.1| Norovirus Hu/GII.4/54681/Beijing/2007/CHN RNA-dependent RNA polymerase gene, partial cds	GQ856419.1	Beijing	2007
gi|262342468|gb|GQ856420.1| Norovirus Hu/GII.4/54683/Beijing/2007/CHN RNA-dependent RNA polymerase gene, partial cds	GQ856420.1	Beijing	2007
gi|262342470|gb|GQ856421.1| Norovirus Hu/GII.4/55030/Beijing/2007/CHN RNA-dependent RNA polymerase gene, partial cds	GQ856421.1	Beijing	2007
gi|262342472|gb|GQ856422.1| Norovirus Hu/GII.4/55031/Beijing/2007/CHN RNA-dependent RNA polymerase gene, partial cds	GQ856422.1	Beijing	2007
gi|262342474|gb|GQ856423.1| Norovirus Hu/GII.4/55054/Beijing/2007/CHN RNA-dependent RNA polymerase gene, partial cds	GQ856423.1	Beijing	2007
gi|262342476|gb|GQ856424.1| Norovirus Hu/GII.4/55060/Beijing/2007/CHN RNA-dependent RNA polymerase gene, partial cds	GQ856424.1	Beijing	2007
gi|262342478|gb|GQ856425.1| Norovirus Hu/GII.4/55061/Beijing/2007/CHN RNA-dependent RNA polymerase gene, partial cds	GQ856425.1	Beijing	2007
gi|262342480|gb|GQ856426.1| Norovirus Hu/GII.4/55064/Beijing/2007/CHN RNA-dependent RNA polymerase gene, partial cds	GQ856426.1	Beijing	2007
gi|262342482|gb|GQ856427.1| Norovirus Hu/GII.4/55069/Beijing/2008/CHN RNA-dependent RNA polymerase gene, partial cds	GQ856427.1	Beijing	2008
gi|262342484|gb|GQ856428.1| Norovirus Hu/GII.4/55129/Beijing/2008/CHN RNA-dependent RNA polymerase gene, partial cds	GQ856428.1	Beijing	2008
gi|262342486|gb|GQ856429.1| Norovirus Hu/GII.4/55130/Beijing/2008/CHN RNA-dependent RNA polymerase gene, partial cds	GQ856429.1	Beijing	2008
gi|262342490|gb|GQ856431.1| Norovirus Hu/GII.4/55133/Beijing/2008/CHN RNA-dependent RNA polymerase gene, partial cds	GQ856431.1	Beijing	2008
gi|262342492|gb|GQ856432.1| Norovirus Hu/GII.4/55136/Beijing/2008/CHN RNA-dependent RNA polymerase gene, partial cds	GQ856432.1	Beijing	2008
gi|262342494|gb|GQ856433.1| Norovirus Hu/GII.4/55137/Beijing/2008/CHN RNA-dependent RNA polymerase gene, partial cds	GQ856433.1	Beijing	2008
gi|262342496|gb|GQ856434.1| Norovirus Hu/GII.4/55140/Beijing/2008/CHN RNA-dependent RNA polymerase gene, partial cds	GQ856434.1	Beijing	2008
gi|262342498|gb|GQ856435.1| Norovirus Hu/GII.4/55141/Beijing/2008/CHN RNA-dependent RNA polymerase gene, partial cds	GQ856435.1	Beijing	2008
gi|262342500|gb|GQ856436.1| Norovirus Hu/GII.4/55145/Beijing/2008/CHN RNA-dependent RNA polymerase gene, partial cds	GQ856436.1	Beijing	2008
gi|262342502|gb|GQ856437.1| Norovirus Hu/GII.4/55148/Beijing/2008/CHN RNA-dependent RNA polymerase gene, partial cds	GQ856437.1	Beijing	2008
gi|262342504|gb|GQ856438.1| Norovirus Hu/GII.4/55152/Beijing/2008/CHN RNA-dependent RNA polymerase gene, partial cds	GQ856438.1	Beijing	2008
gi|262342506|gb|GQ856439.1| Norovirus Hu/GII.4/55154/Beijing/2008/CHN RNA-dependent RNA polymerase gene, partial cds	GQ856439.1	Beijing	2008
gi|262342508|gb|GQ856440.1| Norovirus Hu/GII.4/55168/Beijing/2008/CHN RNA-dependent RNA polymerase gene, partial cds	GQ856440.1	Beijing	2008
gi|262342510|gb|GQ856441.1| Norovirus Hu/GII.4/55170/Beijing/2008/CHN RNA-dependent RNA polymerase gene, partial cds	GQ856441.1	Beijing	2008
gi|261854232|gb|GQ856445.1| Norovirus Hu/GII.4/Beijing/53952/2007/CHN RNA-dependent RNA polymerase gene, partial cds; and capsid and minor structural protein genes, complete cds	GQ856445.1	Beijing	2007
gi|261854236|gb|GQ856446.1| Norovirus Hu/GII.4/Beijing/54023/2007/CHN RNA-dependent RNA polymerase gene, partial cds; and capsid and minor structural protein genes, complete cds	GQ856446.1	Beijing	2007
gi|261854240|gb|GQ856447.1| Norovirus Hu/GII.4/Beijing/54091/2007/CHN RNA-dependent RNA polymerase gene, partial cds; and capsid and minor structural protein genes, complete cds	GQ856447.1	Beijing	2007
gi|261854244|gb|GQ856448.1| Norovirus Hu/GII.4/Beijing/54116/2007/CHN nonfunctional RNA-dependent RNA polymerase gene, partial sequence; and capsid and minor structural protein genes, complete cds	GQ856448.1	Beijing	2007
gi|261854247|gb|GQ856449.1| Norovirus Hu/GII.4/Beijing/54125/2007/CHN RNA-dependent RNA polymerase gene, partial cds; and capsid and minor structural protein genes, complete cds	GQ856449.1	Beijing	2007
gi|261854251|gb|GQ856450.1| Norovirus Hu/GII.4/Beijing/54135/2007/CHN RNA-dependent RNA polymerase gene, partial cds; and capsid and minor structural protein genes, complete cds	GQ856450.1	Beijing	2007
gi|261854255|gb|GQ856451.1| Norovirus Hu/GII.4/Beijing/54651/2007/CHN RNA-dependent RNA polymerase gene, partial cds; and capsid and minor structural protein genes, complete cds	GQ856451.1	Beijing	2007
gi|261854259|gb|GQ856452.1| Norovirus Hu/GII.4/Beijing/54665/2007/CHN RNA-dependent RNA polymerase gene, partial cds; and capsid and minor structural protein genes, complete cds	GQ856452.1	Beijing	2007
gi|261854263|gb|GQ856453.1| Norovirus Hu/GII.4/Beijing/55047/2007/CHN RNA-dependent RNA polymerase gene, partial cds; and capsid and minor structural protein genes, complete cds	GQ856453.1	Beijing	2007
gi|261854267|gb|GQ856454.1| Norovirus Hu/GII.4/Beijing/55049/2007/CHN RNA-dependent RNA polymerase gene, partial cds; and capsid and minor structural protein genes, complete cds	GQ856454.1	Beijing	2007
gi|261854271|gb|GQ856455.1| Norovirus Hu/GII.4/Beijing/55058/2007/CHN RNA-dependent RNA polymerase gene, partial cds; and capsid and minor structural protein genes, complete cds	GQ856455.1	Beijing	2007
gi|261854275|gb|GQ856456.1| Norovirus Hu/GII.4/Beijing/55065/2007/CHN RNA-dependent RNA polymerase gene, partial cds; and capsid and minor structural protein genes, complete cds	GQ856456.1	Beijing	2007
gi|261854279|gb|GQ856457.1| Norovirus Hu/GII.4/Beijing/55150/2008/CHN RNA-dependent RNA polymerase gene, partial cds; and capsid and minor structural protein genes, complete cds	GQ856457.1	Beijing	2008
gi|261854283|gb|GQ856458.1| Norovirus Hu/GII.4/Beijing/55162/2008/CHN RNA-dependent RNA polymerase gene, partial cds; and capsid and minor structural protein genes, complete cds	GQ856458.1	Beijing	2008
gi|261854287|gb|GQ856459.1| Norovirus Hu/GII.4/Beijing/55176/2008/CHN RNA-dependent RNA polymerase gene, partial cds; and capsid and minor structural protein genes, complete cds	GQ856459.1	Beijing	2008
gi|261854291|gb|GQ856460.1| Norovirus Hu/GII.4/Beijing/55184/2008/CHN RNA-dependent RNA polymerase gene, partial cds; and capsid and minor structural protein genes, complete cds	GQ856460.1	Beijing	2008
gi|261854295|gb|GQ856461.1| Norovirus Hu/GII.4/Beijing/54667/2007/CHN RNA-dependent RNA polymerase gene, partial cds; and capsid and minor structural protein genes, complete cds	GQ856461.1	Beijing	2007
gi|261854299|gb|GQ856462.1| Norovirus Hu/GII.4/Beijing/53671/2007/CHN RNA-dependent RNA polymerase gene, partial cds; and capsid and minor structural protein genes, complete cds	GQ856462.1	Beijing	2007
gi|261854303|gb|GQ856463.1| Norovirus Hu/GII.4/Beijing/53997/2007/CHN RNA-dependent RNA polymerase gene, partial cds; and capsid and minor structural protein genes, complete cds	GQ856463.1	Beijing	2007
gi|261854307|gb|GQ856464.1| Norovirus Hu/GII.4/Beijing/55063/2007/CHN RNA-dependent RNA polymerase gene, partial cds; and capsid and minor structural protein genes, complete cds	GQ856464.1	Beijing	2007
gi|261854311|gb|GQ856465.1| Norovirus Hu/GII.4/Beijing/55028/2007/CHN nonfunctional RNA-dependent RNA polymerase gene, partial sequence; and capsid and minor structural protein genes, complete cds	GQ856465.1	Beijing	2007
gi|261854314|gb|GQ856466.1| Norovirus Hu/GII.4/Beijing/55037/2007/CHN RNA-dependent RNA polymerase gene, partial cds; and capsid and minor structural protein genes, complete cds	GQ856466.1	Beijing	2007
gi|261854318|gb|GQ856467.1| Norovirus Hu/GII.4/Beijing/55040/2007/CHN RNA-dependent RNA polymerase gene, partial cds; and capsid and minor structural protein genes, complete cds	GQ856467.1	Beijing	2007
gi|261854322|gb|GQ856468.1| Norovirus Hu/GII.4/Beijing/55185/2008/CHN RNA-dependent RNA polymerase gene, partial cds; and capsid and minor structural protein genes, complete cds	GQ856468.1	Beijing	2008
gi|261854326|gb|GQ856469.1| Norovirus Hu/GII.4/Beijing/53931/2007/CHN RNA-dependent RNA polymerase gene, partial cds; capsid gene, complete cds; and minor structural protein gene, partial cds	GQ856469.1	Beijing	2007
gi|261854330|gb|GQ856470.1| Norovirus Hu/GII.4/Beijing/54108/2007/CHN RNA-dependent RNA polymerase gene, partial cds; and capsid and minor structural protein genes, complete cds	GQ856470.1	Beijing	2007
gi|261854334|gb|GQ856471.1| Norovirus Hu/GII.4/Beijing/54114/2007/CHN RNA-dependent RNA polymerase gene, partial cds; and capsid and minor structural protein genes, complete cds	GQ856471.1	Beijing	2007
gi|261854338|gb|GQ856472.1| Norovirus Hu/GII.4/Beijing/54660/2007/CHN RNA-dependent RNA polymerase gene, partial cds; and capsid and minor structural protein genes, complete cds	GQ856472.1	Beijing	2007
gi|261854342|gb|GQ856473.1| Norovirus Hu/GII.4/Beijing/55042/2007/CHN RNA-dependent RNA polymerase gene, partial cds; and capsid and minor structural protein genes, complete cds	GQ856473.1	Beijing	2007
gi|261854346|gb|GQ856474.1| Norovirus Hu/GII.4/Beijing/55161/2008/CHN RNA-dependent RNA polymerase gene, partial cds; and capsid and minor structural protein genes, complete cds	GQ856474.1	Beijing	2008
gi|261854350|gb|GQ856475.1| Norovirus Hu/GII.4/Beijing/55169/2008/CHN RNA-dependent RNA polymerase gene, partial cds; and capsid and minor structural protein genes, complete cds	GQ856475.1	Beijing	2008
gi|261854354|gb|GQ856476.1| Norovirus Hu/GII.4/Beijing/55171/2008/CHN RNA-dependent RNA polymerase gene, partial cds; and capsid and minor structural protein genes, complete cds	GQ856476.1	Beijing	2008
gi|301014746|gb|HM191761.1| Norovirus Hu/II.4/2847531/HK/2009 polymerase gene, partial cds	HM191761.1	Hongkong	2009
gi|301014748|gb|HM191762.1| Norovirus Hu/II.4/2855287/HK/2009 polymerase gene, partial cds	HM191762.1	Hongkong	2009
gi|301014750|gb|HM191763.1| Norovirus Hu/II.4/2842958/HK/2009 polymerase gene, partial cds	HM191763.1	Hongkong	2009
gi|301014752|gb|HM191764.1| Norovirus Hu/II.4/2221223/HK/2009 polymerase gene, partial cds	HM191764.1	Hongkong	2009
gi|301014738|gb|HM191765.1| Norovirus Hu/II.4/2842958/HK/2009 capsid gene, partial cds	HM191765.1	Hongkong	2009
gi|301014740|gb|HM191766.1| Norovirus Hu/II.4/2819760/HK/2009 capsid gene, partial cds	HM191766.1	Hongkong	2009
gi|301014742|gb|HM191767.1| Norovirus Hu/II.4/2847531/HK/2009 capsid gene, partial cds	HM191767.1	Hongkong	2009
gi|301014744|gb|HM191768.1| Norovirus Hu/II.4/2221223/HK/2009 capsid gene, partial cds	HM191768.1	Hongkong	2009
gi|301014723|gb|HM191769.1| Norovirus Hu/II.4/2838023/HK/2009 polymerase and capsid genes, partial cds	HM191769.1	Hongkong	2009
gi|301014726|gb|HM191770.1| Norovirus Hu/II.4/2842958/HK/2009 polymerase and capsid genes, partial cds	HM191770.1	Hongkong	2009
gi|301014729|gb|HM191771.1| Norovirus Hu/II.4/2855287/HK/2009 polymerase and capsid genes, partial cds	HM191771.1	Hongkong	2009
gi|301014732|gb|HM191772.1| Norovirus Hu/II.4/2221223/HK/2009 polymerase and capsid genes, partial cds	HM191772.1	Hongkong	2009
gi|301014735|gb|HM191773.1| Norovirus Hu/II.4/2200661/HK/2010 polymerase gene, partial cds; and capsid gene, complete cds	HM191773.1	Hongkong	2010
gi|291480263|gb|GU228569.1| Norovirus Hu/GII.4/Hong Kong/CUIF053/2006/CHN RNA-dependent RNA polymerase gene, partial cds	GU228569.1	Hongkong	2006
gi|291480265|gb|GU228570.1| Norovirus Hu/GII.4/Hong Kong/CUIF053/2006/CHN viral protein 1 (VP1) gene, partial cds	GU228570.1	Hongkong	2006
gi|290795998|gb|GU726152.1| Norovirus oyster/GII.4 2006b/2008/L1/HK polymerase gene, partial cds	GU726152.1		2008
gi|290796000|gb|GU726153.1| Norovirus oyster/GII.4 2006b/2009/L1/HK polymerase gene, partial cds	GU726153.1		2009
gi|290796002|gb|GU726154.1| Norovirus oyster/GII.4 2006a/2008/K2/HK polymerase gene, partial cds	GU726154.1		2008
gi|290796004|gb|GU726155.1| Norovirus oyster/GII.4/2005/H2/HK polymerase gene, partial cds	GU726155.1		2005
gi|290796006|gb|GU726156.1| Norovirus oyster/GII.4/2005/H1/HK polymerase gene, partial cds	GU726156.1		2005
gi|290796008|gb|GU726157.1| Norovirus oyster/GII.4/2007/P3b/HK polymerase gene, partial cds	GU726157.1		2007
gi|282153477|gb|GU350225.1| Norovirus Hu/GII-4/Beijing/h1/2005/CHN capsid protein gene, complete cds	GU350225.1	Beijing	2005
gi|259018641|gb|GQ402329.1| Norovirus Hu/GII.4/2006b/SY2/2007/CHN RNA-dependent RNA polymerase (RdRp) gene, partial cds	GQ402329.1		2007
gi|259018643|gb|GQ402330.1| Norovirus Hu/GII.4/2006b/DL2/2007/CHN RNA-dependent RNA polymerase (RdRp) gene, partial cds	GQ402330.1		2007
gi|259018645|gb|GQ402331.1| Norovirus Hu/GII.4/2006b/DL4/2007/CHN RNA-dependent RNA polymerase (RdRp) gene, partial cds	GQ402331.1		2007
gi|259018647|gb|GQ402332.1| Norovirus Hu/GII.4/2006b/AS2/2007/CHN RNA-dependent RNA polymerase (RdRp) gene, partial cds	GQ402332.1		2007
gi|259018649|gb|GQ402333.1| Norovirus Hu/GII.4/2006b/AS6/2007/CHN RNA-dependent RNA polymerase (RdRp) gene, partial cds	GQ402333.1		2007
gi|259018651|gb|GQ402334.1| Norovirus Hu/GII.4/2006b/AS7/2007/CHN RNA-dependent RNA polymerase (RdRp) gene, partial cds	GQ402334.1		2007
gi|259018653|gb|GQ402335.1| Norovirus Hu/GII.4/2006b/FS7/2007/CHN RNA-dependent RNA polymerase (RdRp) gene, partial cds	GQ402335.1		2007
gi|259018655|gb|GQ402336.1| Norovirus Hu/GII.4/2006b/BX7/2007/CHN RNA-dependent RNA polymerase (RdRp) gene, partial cds	GQ402336.1		2007
gi|259018657|gb|GQ402337.1| Norovirus Hu/GII.4/2006b/DD6/2007/CHN RNA-dependent RNA polymerase (RdRp) gene, partial cds	GQ402337.1		2007
gi|259018659|gb|GQ402338.1| Norovirus Hu/GII.4/2006b/DD9/2007/CHN RNA-dependent RNA polymerase (RdRp) gene, partial cds	GQ402338.1		2007
gi|259018661|gb|GQ402339.1| Norovirus Hu/GII.4/2006b/JZ7/2007/CHN RNA-dependent RNA polymerase (RdRp) gene, partial cds	GQ402339.1		2007
gi|259018663|gb|GQ402340.1| Norovirus Hu/GII.4/2006b/JZ8/2007/CHN RNA-dependent RNA polymerase (RdRp) gene, partial cds	GQ402340.1		2007
gi|259018665|gb|GQ402341.1| Norovirus Hu/GII.4/2006b/FX2/2007/CHN RNA-dependent RNA polymerase (RdRp) gene, partial cds	GQ402341.1		2007
gi|259018667|gb|GQ402342.1| Norovirus Hu/GII.4/2006b/FX3/2007/CHN RNA-dependent RNA polymerase (RdRp) gene, partial cds	GQ402342.1		2007
gi|259018669|gb|GQ402343.1| Norovirus Hu/GII.4/2006b/FX8/2007/CHN RNA-dependent RNA polymerase (RdRp) gene, partial cds	GQ402343.1		2007
gi|259018671|gb|GQ402344.1| Norovirus Hu/GII.4/2006b/LY2/2007/CHN RNA-dependent RNA polymerase (RdRp) gene, partial cds	GQ402344.1		2007
gi|259018673|gb|GQ402345.1| Norovirus Hu/GII.4/2006b/LY4/2007/CHN RNA-dependent RNA polymerase (RdRp) gene, partial cds	GQ402345.1		2007
gi|259018675|gb|GQ402346.1| Norovirus Hu/GII.4/2006b/LY6/2007/CHN RNA-dependent RNA polymerase (RdRp) gene, partial cds	GQ402346.1		2007
gi|259018677|gb|GQ402347.1| Norovirus Hu/GII.4/2006b/LY7/2007/CHN RNA-dependent RNA polymerase (RdRp) gene, partial cds	GQ402347.1		2007
gi|259018679|gb|GQ402348.1| Norovirus Hu/GII.4/2006b/LY10/2007/CHN RNA-dependent RNA polymerase (RdRp) gene, partial cds	GQ402348.1		2007
gi|259018681|gb|GQ402349.1| Norovirus Hu/GII.4/2006b/PJ4/2007/CHN RNA-dependent RNA polymerase (RdRp) gene, partial cds	GQ402349.1		2007
gi|257043249|gb|GQ380645.1| Norovirus Hu/GII.4/Beijing/167/2007 capsid protein gene, partial cds	GQ380645.1	Beijing	2007
gi|257043251|gb|GQ380646.1| Norovirus Hu/GII.4/Beijing/170/2007 nonfunctional capsid protein gene, partial sequence	GQ380646.1	Beijing	2007
gi|257043252|gb|GQ380647.1| Norovirus Hu/GII.4/Beijing/194/2007 capsid protein gene, partial cds	GQ380647.1	Beijing	2007
gi|257043254|gb|GQ380648.1| Norovirus Hu/GII.4/Beijing/212/2007 nonfunctional capsid protein gene, partial sequence	GQ380648.1	Beijing	2007
gi|257043255|gb|GQ380649.1| Norovirus Hu/GII.4/Beijing/222/2007 capsid protein gene, partial cds	GQ380649.1	Beijing	2007
gi|257043257|gb|GQ380650.1| Norovirus Hu/GII.4/Beijing/225/2007 capsid protein gene, partial cds	GQ380650.1	Beijing	2007
gi|256592978|gb|GQ379133.1| Norovirus Hu/GII.4/Tianjin/2/2008/CHN capsid protein gene, partial cds	GQ379133.1	Tianjin	2008
gi|256592980|gb|GQ379134.1| Norovirus Hu/GII.4/Tianjin/9/2008/CHN capsid protein gene, partial cds	GQ379134.1	Tianjin	2008
gi|256592982|gb|GQ379135.1| Norovirus Hu/GII.4/Tianjin/26/2008/CHN capsid protein gene, partial cds	GQ379135.1	Tianjin	2008
gi|256592984|gb|GQ379136.1| Norovirus Hu/GII.4/Tianjin/27/2008/CHN capsid protein gene, partial cds	GQ379136.1	Tianjin	2008
gi|256592986|gb|GQ379137.1| Norovirus Hu/GII.4/Tianjin/28/2008/CHN capsid protein gene, partial cds	GQ379137.1	Tianjin	2008
gi|256592988|gb|GQ379138.1| Norovirus Hu/GII.4/Tianjin/29/2008/CHN capsid protein gene, partial cds	GQ379138.1	Tianjin	2008
gi|256592990|gb|GQ379139.1| Norovirus Hu/GII.4/Tianjin/30/2008/CHN capsid protein gene, partial cds	GQ379139.1	Tianjin	2008
gi|256592992|gb|GQ379140.1| Norovirus Hu/GII.4/Tianjin/31/2008/CHN capsid protein gene, partial cds	GQ379140.1	Tianjin	2008
gi|256592994|gb|GQ379141.1| Norovirus Hu/GII.4/Tianjin/33/2008/CHN capsid protein gene, partial cds	GQ379141.1	Tianjin	2008
gi|256592996|gb|GQ379142.1| Norovirus Hu/GII.4/Tianjin/34/2008/CHN capsid protein gene, partial cds	GQ379142.1	Tianjin	2008
gi|256592998|gb|GQ379143.1| Norovirus Hu/GII.4/Tianjin/36/2008/CHN capsid protein gene, partial cds	GQ379143.1	Tianjin	2008
gi|256593000|gb|GQ379144.1| Norovirus Hu/GII.4/Tianjin/42/2008/CHN capsid protein gene, partial cds	GQ379144.1	Tianjin	2008
gi|256593002|gb|GQ379145.1| Norovirus Hu/GII.4/Tianjin/50/2008/CHN capsid protein gene, partial cds	GQ379145.1	Tianjin	2008
gi|256593006|gb|GQ379147.1| Norovirus Hu/GII.4/Tianjin/55/2008/CHN capsid protein gene, partial cds	GQ379147.1	Tianjin	2008
gi|256593008|gb|GQ379148.1| Norovirus Hu/GII.4/Tianjin/62/2008/CHN capsid protein gene, partial cds	GQ379148.1	Tianjin	2008
gi|256593010|gb|GQ379149.1| Norovirus Hu/GII.4/Tianjin/66/2008/CHN capsid protein gene, partial cds	GQ379149.1	Tianjin	2008
gi|256593012|gb|GQ379150.1| Norovirus Hu/GII.4/Tianjin/68/2008/CHN capsid protein gene, partial cds	GQ379150.1	Tianjin	2008
gi|256593014|gb|GQ379151.1| Norovirus Hu/GII.4/Tianjin/72/2008/CHN capsid protein gene, partial cds	GQ379151.1	Tianjin	2008
gi|256593016|gb|GQ379152.1| Norovirus Hu/GII.4/Tianjin/75/2008/CHN truncated capsid protein gene, complete cds	GQ379152.1	Tianjin	2008
gi|256593018|gb|GQ379153.1| Norovirus Hu/GII.4/Tianjin/90/2008/CHN capsid protein gene, partial cds	GQ379153.1	Tianjin	2008
gi|256593020|gb|GQ379154.1| Norovirus Hu/GII.4/Tianjin/91/2008/CHN capsid protein gene, partial cds	GQ379154.1	Tianjin	2008
gi|255687970|gb|GQ384446.1| Norovirus Hu/GII.4/HK/CU09N4/2009/CHN capsid protein gene, partial cds	GQ384446.1	Hongkong	2009
gi|255687972|gb|GQ384447.1| Norovirus Hu/GII.4/HK/CU09N5/2009/CHN capsid protein gene, partial cds	GQ384447.1	Hongkong	2009
gi|255687974|gb|GQ384448.1| Norovirus Hu/GII.4/HK/CU09N6/2009/CHN capsid protein gene, partial cds	GQ384448.1	Hongkong	2009
gi|255687976|gb|GQ384449.1| Norovirus Hu/GII.4/HK/CU09N7/2009/CHN truncated capsid protein gene, complete cds	GQ384449.1	Hongkong	2009
gi|255687978|gb|GQ384450.1| Norovirus Hu/GII.4/HK/CU09N8/2009/CHN truncated capsid protein gene, complete cds	GQ384450.1	Hongkong	2009
gi|255687980|gb|GQ384451.1| Norovirus Hu/GII.4/HK/CU09N9/2009/CHN capsid protein gene, partial cds	GQ384451.1	Hongkong	2009
gi|255687982|gb|GQ384452.1| Norovirus Hu/GII.4/HK/CU09N10/2009/CHN capsid protein gene, partial cds	GQ384452.1	Hongkong	2009
gi|255687984|gb|GQ384453.1| Norovirus Hu/GII.4/HK/CU09N11/2009/CHN capsid protein gene, partial cds	GQ384453.1	Hongkong	2009
gi|255687986|gb|GQ384454.1| Norovirus Hu/GII.4/HK/CU09N12/2009/CHN capsid protein gene, partial cds	GQ384454.1	Hongkong	2009
gi|255687988|gb|GQ384455.1| Norovirus Hu/GII.4/HK/CU09T10/2009/CHN capsid protein gene, partial cds	GQ384455.1	Hongkong	2009
gi|255687990|gb|GQ384456.1| Norovirus Hu/GII.4/HK/CU09T12/2009/CHN capsid protein gene, partial cds	GQ384456.1	Hongkong	2009
gi|255687992|gb|GQ384457.1| Norovirus Hu/GII.4/HK/CU09S42/2009/CHN capsid protein gene, partial cds	GQ384457.1	Hongkong	2009
gi|255687994|gb|GQ402166.1| Norovirus Hu/GII.4/HK/CU09N24/2009/CHN capsid protein gene, partial cds	GQ402166.1	Hongkong	2009
gi|247643251|gb|GQ223399.1| Norovirus Hu/GII.4/SHZH166/2007/CHN capsid protein gene, partial cds	GQ223399.1	Shenzhen	2007
gi|247643253|gb|GQ223400.1| Norovirus Hu/GII.4/SHZH154/2007/CHN capsid protein gene, partial cds	GQ223400.1	Shenzhen	2007
gi|247643255|gb|GQ223401.1| Norovirus Hu/GII.4/SHZH168/2007/CHN capsid protein gene, partial cds	GQ223401.1	Shenzhen	2007
gi|247643257|gb|GQ223402.1| Norovirus Hu/GII.4/SHZH004/2007/CHN capsid protein gene, partial cds	GQ223402.1	Shenzhen	2007
gi|247643259|gb|GQ223403.1| Norovirus Hu/GII.4/SHZH009/2007/CHN capsid protein gene, partial cds	GQ223403.1	Shenzhen	2007
gi|247643261|gb|GQ223404.1| Norovirus Hu/GII.4/SHZH012/2007/CHN capsid protein gene, partial cds	GQ223404.1	Shenzhen	2007
gi|194595645|gb|EU854308.1| Norovirus Hu/GII.4/BJ222/2008/CHN truncated capsid protein gene, complete cds	EU854308.1	Beijing	2008
gi|194595647|gb|EU854309.1| Norovirus Hu/GII.4/BJ225/2008/CHN truncated capsid protein gene, complete cds	EU854309.1	Beijing	2008
gi|194595649|gb|EU854310.1| Norovirus Hu/GII.4/BJ226/2008/CHN capsid protein gene, partial cds	EU854310.1	Beijing	2008
gi|194595651|gb|EU854311.1| Norovirus Hu/GII.4/BJ228/2008/CHN capsid protein gene, partial cds	EU854311.1	Beijing	2008
gi|194595653|gb|EU854312.1| Norovirus Hu/GII.4/BJ231/2008/CHN capsid protein gene, partial cds	EU854312.1	Beijing	2008
gi|194595655|gb|EU854313.1| Norovirus Hu/GII.4/BJ238/2008/CHN capsid protein gene, partial cds	EU854313.1	Beijing	2008
gi|194595657|gb|EU854314.1| Norovirus Hu/GII.4/BJ240/2008/CHN capsid protein gene, partial cds	EU854314.1	Beijing	2008
gi|194595659|gb|EU854315.1| Norovirus Hu/GII.4/BJ244/2008/CHN capsid protein gene, partial cds	EU854315.1	Beijing	2008
gi|194595661|gb|EU854316.1| Norovirus Hu/GII.4/BJ245/2008/CHN capsid protein gene, partial cds	EU854316.1	Beijing	2008
gi|194595663|gb|EU854317.1| Norovirus Hu/GII.4/BJ299/2008/CHN capsid protein gene, partial cds	EU854317.1	Beijing	2008
gi|194595665|gb|EU854318.1| Norovirus Hu/GII.4/BJ299/2008/CHN capsid protein gene, partial cds	EU854318.1	Beijing	2008
gi|194595667|gb|EU854319.1| Norovirus Hu/GII.4/BJ172/2007/CHN capsid protein gene, partial cds	EU854319.1	Beijing	2007
gi|194173093|gb|EU794696.1| Norovirus Hu/GII.4/Shenzhen12-06/2006/CHN polymerase gene, partial cds	EU794696.1	Shenzhen	2006
gi|194173095|gb|EU794697.1| Norovirus Hu/GII.4/Shenzhen21-06/2006/CHN polymerase gene, partial cds	EU794697.1	Shenzhen	2006
gi|194173097|gb|EU794698.1| Norovirus Hu/GII.4/Shenzhen27-06/2006/CHN polymerase gene, partial cds	EU794698.1	Shenzhen	2006
gi|194173099|gb|EU794699.1| Norovirus Hu/GII.4/Shenzhen44-06/2006/CHN polymerase gene, partial cds	EU794699.1	Shenzhen	2006
gi|194173101|gb|EU794700.1| Norovirus Hu/GII.4/Shenzhen63-06/2006/CHN polymerase gene, partial cds	EU794700.1	Shenzhen	2006
gi|194173103|gb|EU794701.1| Norovirus Hu/GII.4/Shenzhen66-06/2006/CHN polymerase gene, partial cds	EU794701.1	Shenzhen	2006
gi|194173105|gb|EU794702.1| Norovirus Hu/GII.4/Shenzhen76-06/2006/CHN polymerase gene, partial cds	EU794702.1	Shenzhen	2006
gi|194173107|gb|EU794703.1| Norovirus Hu/GII.4/Shenzhen79-06/2006/CHN polymerase gene, partial cds	EU794703.1	Shenzhen	2006
gi|194173109|gb|EU794704.1| Norovirus Hu/GII.4/Shenzhen85-06/2006/CHN polymerase gene, partial cds	EU794704.1	Shenzhen	2006
gi|194173111|gb|EU794705.1| Norovirus Hu/GII.4/Shenzhen95-06/2006/CHN polymerase gene, partial cds	EU794705.1	Shenzhen	2006
gi|194173113|gb|EU794706.1| Norovirus Hu/GII.4/Shenzhen104-06/2006/CHN polymerase gene, partial cds	EU794706.1	Shenzhen	2006
gi|194173115|gb|EU794707.1| Norovirus Hu/GII.4/Shenzhen120-06/2006/CHN polymerase gene, partial cds	EU794707.1	Shenzhen	2006
gi|194173117|gb|EU794708.1| Norovirus Hu/GII.4/Shenzhen122-06/2006/CHN polymerase gene, partial cds	EU794708.1	Shenzhen	2006
gi|194173119|gb|EU794709.1| Norovirus Hu/GII.4/Shenzhen124-06/2006/CHN polymerase gene, partial cds	EU794709.1	Shenzhen	2006
gi|194173121|gb|EU794710.1| Norovirus Hu/GII.4/Shenzhen166-06/2006/CHN polymerase gene, partial cds	EU794710.1	Shenzhen	2006
gi|194173123|gb|EU794711.1| Norovirus Hu/GII.4/Shenzhen172-06/2006/CHN polymerase gene, partial cds	EU794711.1	Shenzhen	2006
gi|194173125|gb|EU794712.1| Norovirus Hu/GII.4/Shenzhen173-06/2006/CHN polymerase gene, partial cds	EU794712.1	Shenzhen	2006
gi|194173127|gb|EU794713.1| Norovirus Hu/GII.4/Shenzhen179-06/2006/CHN polymerase gene, partial cds	EU794713.1	Shenzhen	2006
gi|194173129|gb|EU794714.1| Norovirus Hu/GII.4/Shenzhen176-06/2006/CHN polymerase gene, partial cds	EU794714.1	Shenzhen	2006
gi|194173131|gb|EU794715.1| Norovirus Hu/GII.4/Shenzhen178-06/2006/CHN polymerase gene, partial cds	EU794715.1	Shenzhen	2006
gi|194173133|gb|EU794716.1| Norovirus Hu/GII.4/Shenzhen181-06/2006/CHN polymerase gene, partial cds	EU794716.1	Shenzhen	2006
gi|194173135|gb|EU794717.1| Norovirus Hu/GII.4/Shenzhen196-06/2006/CHN polymerase gene, partial cds	EU794717.1	Shenzhen	2006
gi|169639663|gb|EU400328.1| Norovirus Hu/GII4/47836/Hainan/06/CHN capsid protein gene, partial cds	EU400328.1	Hainan	2006
gi|169639665|gb|EU400329.1| Norovirus Hu/GII4/47847/Hainan/06/CHN capsid protein gene, partial cds	EU400329.1	Hainan	2006
gi|169639667|gb|EU400330.1| Norovirus Hu/GII4/47925/Hebei/06/CHN capsid protein gene, partial cds	EU400330.1		2006
gi|169639669|gb|EU400331.1| Norovirus Hu/GII4/48178/Shanxi/06/CHN capsid protein gene, partial cds	EU400331.1	Shanxi	2006
gi|169639671|gb|EU400332.1| Norovirus Hu/GII4/49613/Shaanxi/06/CHN capsid protein gene, partial cds	EU400332.1	Shanxi	2006
gi|169639673|gb|EU400333.1| Norovirus Hu/GII4/50143/Jilin/06/CHN capsid protein gene, partial cds	EU400333.1	Jilin	2006
gi|169639675|gb|EU400334.1| Norovirus Hu/GII4/50318/Hebei/06/CHN capsid protein gene, partial cds	EU400334.1		2006
gi|169639677|gb|EU400335.1| Norovirus Hu/GII4/50483/Jilin/06/CHN capsid protein gene, partial cds	EU400335.1	Jilin	2006
gi|169639679|gb|EU400336.1| Norovirus Hu/GII4/50496/Jilin/06/CHN capsid protein gene, partial cds	EU400336.1	Jilin	2006
gi|169639681|gb|EU400337.1| Norovirus Hu/GII4/50503/Jilin/06/CHN capsid protein gene, partial cds	EU400337.1	Jilin	2006
gi|169639683|gb|EU400338.1| Norovirus Hu/GII4/50510/Jilin/06/CHN capsid protein gene, partial cds	EU400338.1	Jilin	2006
gi|169639685|gb|EU400339.1| Norovirus Hu/GII4/50511/Jilin/06/CHN capsid protein gene, partial cds	EU400339.1	Jilin	2006
gi|169639687|gb|EU400340.1| Norovirus Hu/GII4/50512/Jilin/06/CHN capsid protein gene, partial cds	EU400340.1	Jilin	2006
gi|169639689|gb|EU400341.1| Norovirus Hu/GII4/50514/Jilin/06/CHN capsid protein gene, partial cds	EU400341.1	Jilin	2006
gi|169639691|gb|EU400342.1| Norovirus Hu/GII4/50515/Jilin/06/CHN capsid protein gene, partial cds	EU400342.1	Jilin	2006
gi|169639693|gb|EU400343.1| Norovirus Hu/GII4/50516/Jilin/06/CHN capsid protein gene, partial cds	EU400343.1	Jilin	2006
gi|169639695|gb|EU400344.1| Norovirus Hu/GII4/50523/Jilin/06/CHN capsid protein gene, partial cds	EU400344.1	Jilin	2006
gi|169639697|gb|EU400345.1| Norovirus Hu/GII4/50524/Jilin/06/CHN capsid protein gene, partial cds	EU400345.1	Jilin	2006
gi|169639699|gb|EU400346.1| Norovirus Hu/GII4/50535/Jilin/06/CHN capsid protein gene, partial cds	EU400346.1	Jilin	2006
gi|169639701|gb|EU400347.1| Norovirus Hu/GII4/50540/Jilin/06/CHN capsid protein gene, partial cds	EU400347.1	Jilin	2006
gi|169639703|gb|EU400348.1| Norovirus Hu/GII4/50559/Jilin/06/CHN capsid protein gene, partial cds	EU400348.1	Jilin	2006
gi|169639705|gb|EU400349.1| Norovirus Hu/GII4/50562/Jilin/06/CHN capsid protein gene, partial cds	EU400349.1	Jilin	2006
gi|169639707|gb|EU400350.1| Norovirus Hu/GII4/50564/Jilin/06/CHN capsid protein gene, partial cds	EU400350.1	Jilin	2006
gi|169639709|gb|EU400351.1| Norovirus Hu/GII4/50566/Jilin/06/CHN capsid protein gene, partial cds	EU400351.1	Jilin	2006
gi|169639711|gb|EU400352.1| Norovirus Hu/GII4/50567/Jilin/06/CHN capsid protein gene, partial cds	EU400352.1	Jilin	2006
gi|169639713|gb|EU400353.1| Norovirus Hu/GII4/50569/Jilin/06/CHN capsid protein gene, partial cds	EU400353.1	Jilin	2006
gi|169639715|gb|EU400354.1| Norovirus Hu/GII4/50580/Jilin/06/CHN capsid protein gene, partial cds	EU400354.1	Jilin	2006
gi|169639717|gb|EU400355.1| Norovirus Hu/GII4/51002/Jilin/06/CHN capsid protein gene, partial cds	EU400355.1	Jilin	2006
gi|169639719|gb|EU400356.1| Norovirus Hu/GII4/51031/Jilin/06/CHN capsid protein gene, partial cds	EU400356.1	Jilin	2006
gi|169639721|gb|EU400357.1| Norovirus Hu/GII4/51074/Jilin/06/CHN capsid protein gene, partial cds	EU400357.1	Jilin	2006
gi|169639723|gb|EU400358.1| Norovirus Hu/GII4/51078/Jilin/06/CHN capsid protein gene, partial cds	EU400358.1	Jilin	2006
gi|169639725|gb|EU400359.1| Norovirus Hu/GII4/51079/Jilin/06/CHN capsid protein gene, partial cds	EU400359.1	Jilin	2006
gi|169639727|gb|EU400360.1| Norovirus Hu/GII4/51267/Anhui/06/CHN capsid protein gene, partial cds	EU400360.1	Anhui	2006
gi|169639729|gb|EU400361.1| Norovirus Hu/GII4/51268/Anhui/06/CHN capsid protein gene, partial cds	EU400361.1	Anhui	2006
gi|169639731|gb|EU400362.1| Norovirus Hu/GII4/51270/Anhui/06/CHN capsid protein gene, partial cds	EU400362.1	Anhui	2006
gi|169639733|gb|EU400363.1| Norovirus Hu/GII4/51273/Anhui/06/CHN capsid protein gene, partial cds	EU400363.1	Anhui	2006
gi|169639735|gb|EU400364.1| Norovirus Hu/GII4/51275/Anhui/06/CHN capsid protein gene, partial cds	EU400364.1	Anhui	2006
gi|169639737|gb|EU400365.1| Norovirus Hu/GII4/51850/Hebei/07/CHN capsid protein gene, partial cds	EU400365.1		2007
gi|169639739|gb|EU400366.1| Norovirus Hu/GII4/51856/Hebei/07/CHN capsid protein gene, partial cds	EU400366.1		2007
gi|169639741|gb|EU400367.1| Norovirus Hu/GII4/51873/Hebei/07/CHN capsid protein gene, partial cds	EU400367.1		2007
gi|169639743|gb|EU400368.1| Norovirus Hu/GII4/51875/Hebei/07/CHN capsid protein gene, partial cds	EU400368.1		2007
gi|169639745|gb|EU400369.1| Norovirus Hu/GII4/52066/Shanghai/06/CHN capsid protein gene, partial cds	EU400369.1	Shanghai	2006
gi|169639747|gb|EU400370.1| Norovirus Hu/GII4/52217/Shanghai/06/CHN capsid protein gene, partial cds	EU400370.1	Shanghai	2006
gi|169639749|gb|EU400371.1| Norovirus Hu/GII4/52240/Shanghai/06/CHN capsid protein gene, partial cds	EU400371.1	Shanghai	2006
gi|169639751|gb|EU400372.1| Norovirus Hu/GII4/52398/Jilin/07/CHN capsid protein gene, partial cds	EU400372.1	Jilin	2007
gi|169639753|gb|EU400373.1| Norovirus Hu/GII4/52415/Jilin/07/CHN capsid protein gene, partial cds	EU400373.1	Jilin	2007
gi|169639755|gb|EU400374.1| Norovirus Hu/GII4/52416/Jilin/07/CHN capsid protein gene, partial cds	EU400374.1	Jilin	2007
gi|169639757|gb|EU400375.1| Norovirus Hu/GII4/52421/Jilin/07/CHN capsid protein gene, partial cds	EU400375.1	Jilin	2007
gi|169639759|gb|EU400376.1| Norovirus Hu/GII4/52422/Jilin/07/CHN capsid protein gene, partial cds	EU400376.1	Jilin	2007

## Sheet: 888_GII.4
888_GII.4: 888 sequences containing sampling time and location GII.4 variants in China between 2004 and 2015.
GenBank Accession ID	traits	locations	Year	name	length	ORF2	ORF2_variant	refseq	begin	end	genogroup	ORF2_genotype	ORF2_genotype_support	ORF2_variant	ORF2_variant_support
EU400360.1	EU400360.1_Anhui_2006	Anhui	2006	EU400360.1_Anhui_2006	281	GII.4	Den_Haag_2006b	U07611	5084	5365	NoV II	GII.4	100	II.4|2006b	99
EU400361.1	EU400361.1_Anhui_2006	Anhui	2006	EU400361.1_Anhui_2006	281	GII.4	Den_Haag_2006b	U07611	5084	5365	NoV II	GII.4	100	II.4|2006b	79
EU400362.1	EU400362.1_Anhui_2006	Anhui	2006	EU400362.1_Anhui_2006	281	GII.4	Den_Haag_2006b	U07611	5084	5365	NoV II	GII.4	100	II.4|2006b	98
EU400363.1	EU400363.1_Anhui_2006	Anhui	2006	EU400363.1_Anhui_2006	281	GII.4	Den_Haag_2006b	U07611	5084	5365	NoV II	GII.4	100	II.4|2006b	84
EU400364.1	EU400364.1_Anhui_2006	Anhui	2006	EU400364.1_Anhui_2006	281	GII.4	Den_Haag_2006b	U07611	5084	5365	NoV II	GII.4	100	II.4|2006b	100
EU854308.1	EU854308.1_Beijing_2008	Beijing	2008	EU854308.1_Beijing_2008	747	GII.4	Den_Haag_2006b	U07611	5084	5830	NoV II	GII.4	100	II.4|2006b	98
EU854309.1	EU854309.1_Beijing_2008	Beijing	2008	EU854309.1_Beijing_2008	628	GII.4	Den_Haag_2006b	U07611	5084	5712	NoV II	GII.4	100	II.4|2006b	100
EU854310.1	EU854310.1_Beijing_2008	Beijing	2008	EU854310.1_Beijing_2008	696	GII.4	Den_Haag_2006b	U07611	5084	5780	NoV II	GII.4	100	II.4|2006b	100
EU854311.1	EU854311.1_Beijing_2008	Beijing	2008	EU854311.1_Beijing_2008	699	GII.4	Den_Haag_2006b	U07611	5084	5783	NoV II	GII.4	100	II.4|2006b	100
EU854312.1	EU854312.1_Beijing_2008	Beijing	2008	EU854312.1_Beijing_2008	696	GII.4	Den_Haag_2006b	U07611	5084	5780	NoV II	GII.4	100	II.4|2006b	100
EU854313.1	EU854313.1_Beijing_2008	Beijing	2008	EU854313.1_Beijing_2008	693	GII.4	Den_Haag_2006b	U07611	5084	5777	NoV II	GII.4	100	II.4|2006b	100
EU854314.1	EU854314.1_Beijing_2008	Beijing	2008	EU854314.1_Beijing_2008	691	GII.4	Den_Haag_2006b	U07611	5084	5775	NoV II	GII.4	100	II.4|2006b	100
EU854315.1	EU854315.1_Beijing_2008	Beijing	2008	EU854315.1_Beijing_2008	707	GII.4	Den_Haag_2006b	U07611	5071	5778	NoV II	GII.4	100	II.4|2006b	100
EU854316.1	EU854316.1_Beijing_2008	Beijing	2008	EU854316.1_Beijing_2008	694	GII.4	Den_Haag_2006b	U07611	5084	5778	NoV II	GII.4	100	II.4|2006b	100
EU854317.1	EU854317.1_Beijing_2008	Beijing	2008	EU854317.1_Beijing_2008	690	GII.4	Den_Haag_2006b	U07611	5084	5774	NoV II	GII.4	100	II.4|2006b	100
EU854318.1	EU854318.1_Beijing_2008	Beijing	2008	EU854318.1_Beijing_2008	770	GII.4	Den_Haag_2006b	U07611	5084	5854	NoV II	GII.4	100	II.4|2006b	97
EU854319.1	EU854319.1_Beijing_2007	Beijing	2007	EU854319.1_Beijing_2007	691	GII.4	Den_Haag_2006b	U07611	5084	5775	NoV II	GII.4	100	II.4|2006b	100
GQ380645.1	GQ380645.1_Beijing_2007	Beijing	2007	GQ380645.1_Beijing_2007	358	GII.4	Den_Haag_2006b	U07611	5031	5390	NoV II	GII.4	100	II.4|2006b	87
GQ380646.1	GQ380646.1_Beijing_2007	Beijing	2007	GQ380646.1_Beijing_2007	358	GII.4	Den_Haag_2006b	U07611	5030	5389	NoV II	GII.4	100	II.4|2006b	88
GQ380647.1	GQ380647.1_Beijing_2007	Beijing	2007	GQ380647.1_Beijing_2007	361	GII.4	Den_Haag_2006b	U07611	5028	5390	NoV II	GII.4	100	II.4|2006b	93
GQ380648.1	GQ380648.1_Beijing_2007	Beijing	2007	GQ380648.1_Beijing_2007	358	GII.4	Den_Haag_2006b	U07611	5031	5390	NoV II	GII.4	100	II.4|2006b	96
GQ380649.1	GQ380649.1_Beijing_2007	Beijing	2007	GQ380649.1_Beijing_2007	357	GII.4	Den_Haag_2006b	U07611	5031	5389	NoV II	GII.4	100	II.4|2006b	100
GQ380650.1	GQ380650.1_Beijing_2007	Beijing	2007	GQ380650.1_Beijing_2007	360	GII.4	Den_Haag_2006b	U07611	5029	5390	NoV II	GII.4	100	II.4|2006b	97
GQ856371.1	GQ856371.1_Beijing_2007	Beijing	2007	GQ856371.1_Beijing_2007	247			U07611	4317	4564	NoV II
GQ856372.1	GQ856372.1_Beijing_2007	Beijing	2007	GQ856372.1_Beijing_2007	247			U07611	4317	4564	NoV II
GQ856373.1	GQ856373.1_Beijing_2007	Beijing	2007	GQ856373.1_Beijing_2007	247			U07611	4317	4564	NoV II
GQ856374.1	GQ856374.1_Beijing_2007	Beijing	2007	GQ856374.1_Beijing_2007	247			U07611	4317	4564	NoV II
GQ856375.1	GQ856375.1_Beijing_2007	Beijing	2007	GQ856375.1_Beijing_2007	247			U07611	4317	4564	NoV II
GQ856376.1	GQ856376.1_Beijing_2007	Beijing	2007	GQ856376.1_Beijing_2007	247			U07611	4317	4564	NoV II
GQ856377.1	GQ856377.1_Beijing_2007	Beijing	2007	GQ856377.1_Beijing_2007	247			U07611	4317	4564	NoV II
GQ856378.1	GQ856378.1_Beijing_2007	Beijing	2007	GQ856378.1_Beijing_2007	247			U07611	4317	4564	NoV II
GQ856379.1	GQ856379.1_Beijing_2007	Beijing	2007	GQ856379.1_Beijing_2007	247			U07611	4317	4564	NoV II
GQ856380.1	GQ856380.1_Beijing_2007	Beijing	2007	GQ856380.1_Beijing_2007	247			U07611	4317	4564	NoV II
GQ856381.1	GQ856381.1_Beijing_2007	Beijing	2007	GQ856381.1_Beijing_2007	247			U07611	4317	4564	NoV II
GQ856382.1	GQ856382.1_Beijing_2007	Beijing	2007	GQ856382.1_Beijing_2007	212			U07611	4352	4564	NoV II
GQ856383.1	GQ856383.1_Beijing_2007	Beijing	2007	GQ856383.1_Beijing_2007	247			U07611	4317	4564	NoV II
GQ856384.1	GQ856384.1_Beijing_2007	Beijing	2007	GQ856384.1_Beijing_2007	212			U07611	4352	4564	NoV II
GQ856385.1	GQ856385.1_Beijing_2007	Beijing	2007	GQ856385.1_Beijing_2007	247			U07611	4317	4564	NoV II
GQ856386.1	GQ856386.1_Beijing_2007	Beijing	2007	GQ856386.1_Beijing_2007	247			U07611	4317	4564	NoV II
GQ856387.1	GQ856387.1_Beijing_2007	Beijing	2007	GQ856387.1_Beijing_2007	247			U07611	4317	4564	NoV II
GQ856388.1	GQ856388.1_Beijing_2007	Beijing	2007	GQ856388.1_Beijing_2007	247			U07611	4317	4564	NoV II
GQ856389.1	GQ856389.1_Beijing_2007	Beijing	2007	GQ856389.1_Beijing_2007	247			U07611	4317	4564	NoV II
GQ856390.1	GQ856390.1_Beijing_2007	Beijing	2007	GQ856390.1_Beijing_2007	247			U07611	4317	4564	NoV II
GQ856391.1	GQ856391.1_Beijing_2007	Beijing	2007	GQ856391.1_Beijing_2007	247			U07611	4317	4564	NoV II
GQ856392.1	GQ856392.1_Beijing_2007	Beijing	2007	GQ856392.1_Beijing_2007	247			U07611	4317	4564	NoV II
GQ856393.1	GQ856393.1_Beijing_2007	Beijing	2007	GQ856393.1_Beijing_2007	247			U07611	4317	4564	NoV II
GQ856394.1	GQ856394.1_Beijing_2007	Beijing	2007	GQ856394.1_Beijing_2007	247			U07611	4317	4564	NoV II
GQ856395.1	GQ856395.1_Beijing_2007	Beijing	2007	GQ856395.1_Beijing_2007	247			U07611	4317	4564	NoV II
GQ856396.1	GQ856396.1_Beijing_2007	Beijing	2007	GQ856396.1_Beijing_2007	247			U07611	4317	4564	NoV II
GQ856397.1	GQ856397.1_Beijing_2007	Beijing	2007	GQ856397.1_Beijing_2007	247			U07611	4317	4564	NoV II
GQ856398.1	GQ856398.1_Beijing_2007	Beijing	2007	GQ856398.1_Beijing_2007	212			U07611	4352	4564	NoV II
GQ856399.1	GQ856399.1_Beijing_2007	Beijing	2007	GQ856399.1_Beijing_2007	212			U07611	4352	4564	NoV II
GQ856400.1	GQ856400.1_Beijing_2007	Beijing	2007	GQ856400.1_Beijing_2007	212			U07611	4352	4564	NoV II
GQ856401.1	GQ856401.1_Beijing_2007	Beijing	2007	GQ856401.1_Beijing_2007	212			U07611	4352	4564	NoV II
GQ856402.1	GQ856402.1_Beijing_2007	Beijing	2007	GQ856402.1_Beijing_2007	212			U07611	4352	4564	NoV II
GQ856403.1	GQ856403.1_Beijing_2007	Beijing	2007	GQ856403.1_Beijing_2007	212			U07611	4352	4564	NoV II
GQ856404.1	GQ856404.1_Beijing_2007	Beijing	2007	GQ856404.1_Beijing_2007	224			U07611	4340	4564	NoV II
GQ856405.1	GQ856405.1_Beijing_2007	Beijing	2007	GQ856405.1_Beijing_2007	212			U07611	4352	4564	NoV II
GQ856406.1	GQ856406.1_Beijing_2007	Beijing	2007	GQ856406.1_Beijing_2007	212			U07611	4352	4564	NoV II
GQ856407.1	GQ856407.1_Beijing_2007	Beijing	2007	GQ856407.1_Beijing_2007	212			U07611	4352	4564	NoV II
GQ856408.1	GQ856408.1_Beijing_2007	Beijing	2007	GQ856408.1_Beijing_2007	214			U07611	4350	4564	NoV II
GQ856409.1	GQ856409.1_Beijing_2007	Beijing	2007	GQ856409.1_Beijing_2007	212			U07611	4352	4564	NoV II
GQ856410.1	GQ856410.1_Beijing_2007	Beijing	2007	GQ856410.1_Beijing_2007	212			U07611	4352	4564	NoV II
GQ856411.1	GQ856411.1_Beijing_2007	Beijing	2007	GQ856411.1_Beijing_2007	247			U07611	4317	4564	NoV II
GQ856412.1	GQ856412.1_Beijing_2007	Beijing	2007	GQ856412.1_Beijing_2007	247			U07611	4317	4564	NoV II
GQ856413.1	GQ856413.1_Beijing_2007	Beijing	2007	GQ856413.1_Beijing_2007	232			U07611	4317	4549	NoV II
GQ856414.1	GQ856414.1_Beijing_2007	Beijing	2007	GQ856414.1_Beijing_2007	240			U07611	4317	4557	NoV II
GQ856415.1	GQ856415.1_Beijing_2007	Beijing	2007	GQ856415.1_Beijing_2007	231			U07611	4317	4548	NoV II
GQ856416.1	GQ856416.1_Beijing_2007	Beijing	2007	GQ856416.1_Beijing_2007	231			U07611	4317	4548	NoV II
GQ856417.1	GQ856417.1_Beijing_2007	Beijing	2007	GQ856417.1_Beijing_2007	232			U07611	4317	4549	NoV II
GQ856418.1	GQ856418.1_Beijing_2007	Beijing	2007	GQ856418.1_Beijing_2007	247			U07611	4317	4564	NoV II
GQ856419.1	GQ856419.1_Beijing_2007	Beijing	2007	GQ856419.1_Beijing_2007	230			U07611	4317	4547	NoV II
GQ856420.1	GQ856420.1_Beijing_2007	Beijing	2007	GQ856420.1_Beijing_2007	247			U07611	4317	4564	NoV II
GQ856421.1	GQ856421.1_Beijing_2007	Beijing	2007	GQ856421.1_Beijing_2007	212			U07611	4352	4564	NoV II
GQ856422.1	GQ856422.1_Beijing_2007	Beijing	2007	GQ856422.1_Beijing_2007	219			U07611	4345	4564	NoV II
GQ856423.1	GQ856423.1_Beijing_2007	Beijing	2007	GQ856423.1_Beijing_2007	214			U07611	4350	4564	NoV II
GQ856424.1	GQ856424.1_Beijing_2007	Beijing	2007	GQ856424.1_Beijing_2007	212			U07611	4352	4564	NoV II
GQ856425.1	GQ856425.1_Beijing_2007	Beijing	2007	GQ856425.1_Beijing_2007	212			U07611	4352	4564	NoV II
GQ856426.1	GQ856426.1_Beijing_2007	Beijing	2007	GQ856426.1_Beijing_2007	212			U07611	4352	4564	NoV II
GQ856427.1	GQ856427.1_Beijing_2008	Beijing	2008	GQ856427.1_Beijing_2008	212			U07611	4352	4564	NoV II
GQ856428.1	GQ856428.1_Beijing_2008	Beijing	2008	GQ856428.1_Beijing_2008	247			U07611	4317	4564	NoV II
GQ856429.1	GQ856429.1_Beijing_2008	Beijing	2008	GQ856429.1_Beijing_2008	237			U07611	4317	4554	NoV II
GQ856431.1	GQ856431.1_Beijing_2008	Beijing	2008	GQ856431.1_Beijing_2008	246			U07611	4317	4563	NoV II
GQ856432.1	GQ856432.1_Beijing_2008	Beijing	2008	GQ856432.1_Beijing_2008	247			U07611	4317	4564	NoV II
GQ856433.1	GQ856433.1_Beijing_2008	Beijing	2008	GQ856433.1_Beijing_2008	233			U07611	4317	4550	NoV II
GQ856434.1	GQ856434.1_Beijing_2008	Beijing	2008	GQ856434.1_Beijing_2008	240			U07611	4317	4557	NoV II
GQ856435.1	GQ856435.1_Beijing_2008	Beijing	2008	GQ856435.1_Beijing_2008	240			U07611	4317	4557	NoV II
GQ856436.1	GQ856436.1_Beijing_2008	Beijing	2008	GQ856436.1_Beijing_2008	219			U07611	4317	4536	NoV II
GQ856437.1	GQ856437.1_Beijing_2008	Beijing	2008	GQ856437.1_Beijing_2008	247			U07611	4317	4564	NoV II
GQ856438.1	GQ856438.1_Beijing_2008	Beijing	2008	GQ856438.1_Beijing_2008	247			U07611	4317	4564	NoV II
GQ856439.1	GQ856439.1_Beijing_2008	Beijing	2008	GQ856439.1_Beijing_2008	247			U07611	4317	4564	NoV II
GQ856440.1	GQ856440.1_Beijing_2008	Beijing	2008	GQ856440.1_Beijing_2008	247			U07611	4317	4564	NoV II
GQ856441.1	GQ856441.1_Beijing_2008	Beijing	2008	GQ856441.1_Beijing_2008	243			U07611	4317	4560	NoV II
GQ856445.1	GQ856445.1_Beijing_2007	Beijing	2007	GQ856445.1_Beijing_2007	3267	GII.4	Den_Haag_2006b	U07611	4293	7560	NoV II	GII.4	100	II.4|2006b	100
GQ856446.1	GQ856446.1_Beijing_2007	Beijing	2007	GQ856446.1_Beijing_2007	3267	GII.4	Den_Haag_2006b	U07611	4293	7560	NoV II	GII.4	100	II.4|2006b	100
GQ856447.1	GQ856447.1_Beijing_2007	Beijing	2007	GQ856447.1_Beijing_2007	3267	GII.4	Den_Haag_2006b	U07611	4293	7560	NoV II	GII.4	100	II.4|2006b	100
GQ856448.1	GQ856448.1_Beijing_2007	Beijing	2007	GQ856448.1_Beijing_2007	3267	GII.4	Den_Haag_2006b	U07611	4293	7560	NoV II	GII.4	100	II.4|2006b	100
GQ856449.1	GQ856449.1_Beijing_2007	Beijing	2007	GQ856449.1_Beijing_2007	3267	GII.4	Den_Haag_2006b	U07611	4293	7563	NoV II	GII.4	100	II.4|2006b	100
GQ856450.1	GQ856450.1_Beijing_2007	Beijing	2007	GQ856450.1_Beijing_2007	3267	GII.4	Den_Haag_2006b	U07611	4293	7563	NoV II	GII.4	100	II.4|2006b	100
GQ856451.1	GQ856451.1_Beijing_2007	Beijing	2007	GQ856451.1_Beijing_2007	3267	GII.4	Den_Haag_2006b	U07611	4293	7560	NoV II	GII.4	100	II.4|2006b	100
GQ856452.1	GQ856452.1_Beijing_2007	Beijing	2007	GQ856452.1_Beijing_2007	3267	GII.4	Den_Haag_2006b	U07611	4293	7563	NoV II	GII.4	100	II.4|2006b	100
GQ856453.1	GQ856453.1_Beijing_2007	Beijing	2007	GQ856453.1_Beijing_2007	3267	GII.4	Den_Haag_2006b	U07611	4293	7560	NoV II	GII.4	100	II.4|2006b	100
GQ856454.1	GQ856454.1_Beijing_2007	Beijing	2007	GQ856454.1_Beijing_2007	3267	GII.4	Den_Haag_2006b	U07611	4293	7560	NoV II	GII.4	100	II.4|2006b	100
GQ856455.1	GQ856455.1_Beijing_2007	Beijing	2007	GQ856455.1_Beijing_2007	3267	GII.4	Den_Haag_2006b	U07611	4293	7560	NoV II	GII.4	100	II.4|2006b	100
GQ856456.1	GQ856456.1_Beijing_2007	Beijing	2007	GQ856456.1_Beijing_2007	3267	GII.4	Den_Haag_2006b	U07611	4293	7560	NoV II	GII.4	100	II.4|2006b	100
GQ856457.1	GQ856457.1_Beijing_2008	Beijing	2008	GQ856457.1_Beijing_2008	3267	GII.4	Den_Haag_2006b	U07611	4293	7560	NoV II	GII.4	100	II.4|2006b	100
GQ856458.1	GQ856458.1_Beijing_2008	Beijing	2008	GQ856458.1_Beijing_2008	3267	GII.4	Den_Haag_2006b	U07611	4293	7560	NoV II	GII.4	100	II.4|2006b	100
GQ856459.1	GQ856459.1_Beijing_2008	Beijing	2008	GQ856459.1_Beijing_2008	3267	GII.4	Den_Haag_2006b	U07611	4293	7560	NoV II	GII.4	100	II.4|2006b	100
GQ856460.1	GQ856460.1_Beijing_2008	Beijing	2008	GQ856460.1_Beijing_2008	3267	GII.4	Den_Haag_2006b	U07611	4293	7560	NoV II	GII.4	100	II.4|2006b	100
GQ856461.1	GQ856461.1_Beijing_2007	Beijing	2007	GQ856461.1_Beijing_2007	3267	GII.4	Den_Haag_2006b	U07611	4293	7560	NoV II	GII.4	100	II.4|2006b	100
GQ856462.1	GQ856462.1_Beijing_2007	Beijing	2007	GQ856462.1_Beijing_2007	3120	GI.8		NC_001959	4590	7707	NoV I	GI.8	100
GQ856463.1	GQ856463.1_Beijing_2007	Beijing	2007	GQ856463.1_Beijing_2007	3109	GI.6		NC_001959	4588	7685	NoV I	GI.6	100
GQ856464.1	GQ856464.1_Beijing_2007	Beijing	2007	GQ856464.1_Beijing_2007	3109	GI.6		NC_001959	4588	7685	NoV I	GI.6	100
GQ856465.1	GQ856465.1_Beijing_2007	Beijing	2007	GQ856465.1_Beijing_2007	3237	GII.14		U07611	4298	7538	NoV II	GII.14	100
GQ856466.1	GQ856466.1_Beijing_2007	Beijing	2007	GQ856466.1_Beijing_2007	3230	GII.3		U07611	4317	7547	NoV II	GII.3	100
GQ856467.1	GQ856467.1_Beijing_2007	Beijing	2007	GQ856467.1_Beijing_2007	3230	GII.3		U07611	4317	7547	NoV II	GII.3	100
GQ856468.1	GQ856468.1_Beijing_2008	Beijing	2008	GQ856468.1_Beijing_2008	3174	GII.21		U07611	4317	7491	NoV II	GII.21	100
GQ856469.1	GQ856469.1_Beijing_2007	Beijing	2007	GQ856469.1_Beijing_2007	3061	GII.22		U07611	4317	7378	NoV II	GII.22	100
GQ856470.1	GQ856470.1_Beijing_2007	Beijing	2007	GQ856470.1_Beijing_2007	3084	GI.3		NC_001959	4590	7659	NoV I	GI.3	100
GQ856471.1	GQ856471.1_Beijing_2007	Beijing	2007	GQ856471.1_Beijing_2007	3132	GI.3		NC_001959	4590	7719	NoV I	GI.3	100
GQ856472.1	GQ856472.1_Beijing_2007	Beijing	2007	GQ856472.1_Beijing_2007	3132	GI.3		NC_001959	4590	7719	NoV I	GI.3	100
GQ856473.1	GQ856473.1_Beijing_2007	Beijing	2007	GQ856473.1_Beijing_2007	3173	GI.3		NC_001959	4590	7748	NoV I	GI.3	100
GQ856474.1	GQ856474.1_Beijing_2008	Beijing	2008	GQ856474.1_Beijing_2008	3249	GII.15		U07611	4303	7546	NoV II	GII.15	100
GQ856475.1	GQ856475.1_Beijing_2008	Beijing	2008	GQ856475.1_Beijing_2008	3119	GI.4		NC_001959	4590	7700	NoV I	GI.4	100
GQ856476.1	GQ856476.1_Beijing_2008	Beijing	2008	GQ856476.1_Beijing_2008	3246	GII.16		U07611	4317	7545	NoV II	GII.16	100
GU350225.1	GU350225.1_Beijing_2005	Beijing	2005	GU350225.1_Beijing_2005	1623	GII.4	Asia_2003	U07611	5084	6713	NoV II	GII.4	100	II.4|2005	100
KC709581.1	KC709581.1_Beijing_2012	Beijing	2012	KC709581.1_Beijing_2012	281	GII.4	Sydney_2012	U07611	5084	5365	NoV II	GII.4	100	II.4|2012	97
KC709582.1	KC709582.1_Beijing_2012	Beijing	2012	KC709582.1_Beijing_2012	281	GII.4	Sydney_2012	U07611	5084	5365	NoV II	GII.4	100	II.4|2012	95
KC709583.1	KC709583.1_Beijing_2012	Beijing	2012	KC709583.1_Beijing_2012	281	GII.4	Sydney_2012	U07611	5084	5365	NoV II	GII.4	100	II.4|2012	97
KC709584.1	KC709584.1_Beijing_2012	Beijing	2012	KC709584.1_Beijing_2012	281	GII.4	Sydney_2012	U07611	5084	5365	NoV II	GII.4	100	II.4|2012	99
KC709585.1	KC709585.1_Beijing_2012	Beijing	2012	KC709585.1_Beijing_2012	281	GII.4	Sydney_2012	U07611	5084	5365	NoV II	GII.4	100	II.4|2012	98
KC709586.1	KC709586.1_Beijing_2012	Beijing	2012	KC709586.1_Beijing_2012	281	GII.4	Sydney_2012	U07611	5084	5365	NoV II	GII.4	100	II.4|2012	92
KC709587.1	KC709587.1_Beijing_2012	Beijing	2012	KC709587.1_Beijing_2012	281	GII.4	Sydney_2012	U07611	5084	5365	NoV II	GII.4	100	II.4|2012	100
KC709588.1	KC709588.1_Beijing_2012	Beijing	2012	KC709588.1_Beijing_2012	281	GII.4	Den_Haag_2006b	U07611	5084	5365	NoV II	GII.4	100	II.4|2006b	70
KC709589.1	KC709589.1_Beijing_2012	Beijing	2012	KC709589.1_Beijing_2012	281	GII.4	Sydney_2012	U07611	5084	5365	NoV II	GII.4	100	II.4|2012	100
KC709590.1	KC709590.1_Beijing_2012	Beijing	2012	KC709590.1_Beijing_2012	281	GII.4	Sydney_2012	U07611	5084	5365	NoV II	GII.4	100	II.4|2012	100
KC709591.1	KC709591.1_Beijing_2012	Beijing	2012	KC709591.1_Beijing_2012	281	GII.4	Sydney_2012	U07611	5084	5365	NoV II	GII.4	100	II.4|2012	100
KC709592.1	KC709592.1_Beijing_2013	Beijing	2013	KC709592.1_Beijing_2013	281	GII.4	Sydney_2012	U07611	5084	5365	NoV II	GII.4	100	II.4|2012	88
KC709593.1	KC709593.1_Beijing_2013	Beijing	2013	KC709593.1_Beijing_2013	281	GII.4	Sydney_2012	U07611	5084	5365	NoV II	GII.4	100	II.4|2012	99
KC709594.1	KC709594.1_Beijing_2013	Beijing	2013	KC709594.1_Beijing_2013	281	GII.4	Sydney_2012	U07611	5084	5365	NoV II	GII.4	100	II.4|2012	99
KC709597.1	KC709597.1_Beijing_2013	Beijing	2013	KC709597.1_Beijing_2013	281	GII.4	Sydney_2012	U07611	5084	5365	NoV II	GII.4	100	II.4|2012	99
KC709598.1	KC709598.1_Beijing_2013	Beijing	2013	KC709598.1_Beijing_2013	281	GII.4	Sydney_2012	U07611	5084	5365	NoV II	GII.4	100	II.4|2012	98
KC709599.1	KC709599.1_Beijing_2012	Beijing	2012	KC709599.1_Beijing_2012	281	GII.4	Sydney_2012	U07611	5084	5365	NoV II	GII.4	100	II.4|2012	97
KC709600.1	KC709600.1_Beijing_2012	Beijing	2012	KC709600.1_Beijing_2012	281	GII.4	Sydney_2012	U07611	5084	5365	NoV II	GII.4	100	II.4|2012	98
KC709601.1	KC709601.1_Beijing_2012	Beijing	2012	KC709601.1_Beijing_2012	281	GII.4	Sydney_2012	U07611	5084	5365	NoV II	GII.4	100	II.4|2012	98
KC709602.1	KC709602.1_Beijing_2012	Beijing	2012	KC709602.1_Beijing_2012	281	GII.4	Sydney_2012	U07611	5084	5365	NoV II	GII.4	100	II.4|2012	100
KC709603.1	KC709603.1_Beijing_2013	Beijing	2013	KC709603.1_Beijing_2013	281	GII.4	Sydney_2012	U07611	5084	5365	NoV II	GII.4	100	II.4|2012	99
KC709604.1	KC709604.1_Beijing_2013	Beijing	2013	KC709604.1_Beijing_2013	281	GII.4	Sydney_2012	U07611	5084	5365	NoV II	GII.4	100	II.4|2012	98
KC709605.1	KC709605.1_Beijing_2013	Beijing	2013	KC709605.1_Beijing_2013	281	GII.4	Sydney_2012	U07611	5084	5365	NoV II	GII.4	100	II.4|2012	99
KC709606.1	KC709606.1_Beijing_2012	Beijing	2012	KC709606.1_Beijing_2012	281	GII.4	Sydney_2012	U07611	5084	5365	NoV II	GII.4	100	II.4|2012	99
KC709607.1	KC709607.1_Beijing_2013	Beijing	2013	KC709607.1_Beijing_2013	281	GII.4	Sydney_2012	U07611	5084	5365	NoV II	GII.4	100	II.4|2012	99
KC709608.1	KC709608.1_Beijing_2012	Beijing	2012	KC709608.1_Beijing_2012	273			U07611	4318	4591	NoV II
KC709609.1	KC709609.1_Beijing_2012	Beijing	2012	KC709609.1_Beijing_2012	273			U07611	4318	4591	NoV II
KC709610.1	KC709610.1_Beijing_2012	Beijing	2012	KC709610.1_Beijing_2012	273			U07611	4318	4591	NoV II
KC709611.1	KC709611.1_Beijing_2012	Beijing	2012	KC709611.1_Beijing_2012	273			U07611	4318	4591	NoV II
KC709612.1	KC709612.1_Beijing_2012	Beijing	2012	KC709612.1_Beijing_2012	273			U07611	4318	4591	NoV II
KC709613.1	KC709613.1_Beijing_2012	Beijing	2012	KC709613.1_Beijing_2012	273			U07611	4318	4591	NoV II
KC709614.1	KC709614.1_Beijing_2012	Beijing	2012	KC709614.1_Beijing_2012	273			U07611	4318	4591	NoV II
KC709615.1	KC709615.1_Beijing_2012	Beijing	2012	KC709615.1_Beijing_2012	273			U07611	4318	4591	NoV II
KC709616.1	KC709616.1_Beijing_2012	Beijing	2012	KC709616.1_Beijing_2012	273			U07611	4318	4591	NoV II
KC709617.1	KC709617.1_Beijing_2012	Beijing	2012	KC709617.1_Beijing_2012	273			U07611	4318	4591	NoV II
KC709618.1	KC709618.1_Beijing_2012	Beijing	2012	KC709618.1_Beijing_2012	273			U07611	4318	4591	NoV II
KC709619.1	KC709619.1_Beijing_2013	Beijing	2013	KC709619.1_Beijing_2013	273			U07611	4318	4591	NoV II
KC709620.1	KC709620.1_Beijing_2013	Beijing	2013	KC709620.1_Beijing_2013	273			U07611	4318	4591	NoV II
KC709621.1	KC709621.1_Beijing_2013	Beijing	2013	KC709621.1_Beijing_2013	273			U07611	4318	4591	NoV II
KC709623.1	KC709623.1_Beijing_2013	Beijing	2013	KC709623.1_Beijing_2013	273			U07611	4318	4591	NoV II
KC709624.1	KC709624.1_Beijing_2013	Beijing	2013	KC709624.1_Beijing_2013	273			U07611	4318	4591	NoV II
KC709625.1	KC709625.1_Beijing_2013	Beijing	2013	KC709625.1_Beijing_2013	273			U07611	4318	4591	NoV II
KC709626.1	KC709626.1_Beijing_2012	Beijing	2012	KC709626.1_Beijing_2012	273			U07611	4318	4591	NoV II
KC709627.1	KC709627.1_Beijing_2012	Beijing	2012	KC709627.1_Beijing_2012	273			U07611	4318	4591	NoV II
KC709628.1	KC709628.1_Beijing_2012	Beijing	2012	KC709628.1_Beijing_2012	273			U07611	4318	4591	NoV II
KC709629.1	KC709629.1_Beijing_2012	Beijing	2012	KC709629.1_Beijing_2012	273			U07611	4318	4591	NoV II
KC709630.1	KC709630.1_Beijing_2013	Beijing	2013	KC709630.1_Beijing_2013	273			U07611	4318	4591	NoV II
KC709631.1	KC709631.1_Beijing_2013	Beijing	2013	KC709631.1_Beijing_2013	273			U07611	4318	4591	NoV II
KC709632.1	KC709632.1_Beijing_2013	Beijing	2013	KC709632.1_Beijing_2013	273			U07611	4318	4591	NoV II
KC709633.1	KC709633.1_Beijing_2012	Beijing	2012	KC709633.1_Beijing_2012	273			U07611	4318	4591	NoV II
KC709634.1	KC709634.1_Beijing_2013	Beijing	2013	KC709634.1_Beijing_2013	273			U07611	4318	4591	NoV II
KC970246.1	KC970246.1_Beijing_2013	Beijing	2013	KC970246.1_Beijing_2013	281	GII.4	Sydney_2012	U07611	5084	5365	NoV II	GII.4	100	II.4|2012	96
KC970248.1	KC970248.1_Beijing_2013	Beijing	2013	KC970248.1_Beijing_2013	281	GII.4	Sydney_2012	U07611	5084	5365	NoV II	GII.4	100	II.4|2012	98
KC970249.1	KC970249.1_Beijing_2013	Beijing	2013	KC970249.1_Beijing_2013	281	GII.4	Sydney_2012	U07611	5084	5365	NoV II	GII.4	100	II.4|2012	100
KC970250.1	KC970250.1_Beijing_2013	Beijing	2013	KC970250.1_Beijing_2013	281	GII.4	Sydney_2012	U07611	5084	5365	NoV II	GII.4	100	II.4|2012	98
KC970251.1	KC970251.1_Beijing_2013	Beijing	2013	KC970251.1_Beijing_2013	281	GII.4	Sydney_2012	U07611	5084	5365	NoV II	GII.4	100	II.4|2012	98
KC970252.1	KC970252.1_Beijing_2013	Beijing	2013	KC970252.1_Beijing_2013	281	GII.4	Sydney_2012	U07611	5084	5365	NoV II	GII.4	100	II.4|2012	100
KC970253.1	KC970253.1_Beijing_2013	Beijing	2013	KC970253.1_Beijing_2013	281	GII.4	Sydney_2012	U07611	5084	5365	NoV II	GII.4	100	II.4|2012	99
KC970254.1	KC970254.1_Beijing_2013	Beijing	2013	KC970254.1_Beijing_2013	281	GII.4	Sydney_2012	U07611	5084	5365	NoV II	GII.4	100	II.4|2012	99
KC970255.1	KC970255.1_Beijing_2013	Beijing	2013	KC970255.1_Beijing_2013	281	GII.4	Sydney_2012	U07611	5084	5365	NoV II	GII.4	100	II.4|2012	98
KC970256.1	KC970256.1_Beijing_2013	Beijing	2013	KC970256.1_Beijing_2013	281	GII.4	Sydney_2012	U07611	5084	5365	NoV II	GII.4	100	II.4|2012	97
KC970257.1	KC970257.1_Beijing_2013	Beijing	2013	KC970257.1_Beijing_2013	281	GII.4	Sydney_2012	U07611	5084	5365	NoV II	GII.4	100	II.4|2012	97
KC970258.1	KC970258.1_Beijing_2013	Beijing	2013	KC970258.1_Beijing_2013	273			U07611	4318	4591	NoV II
KC970260.1	KC970260.1_Beijing_2013	Beijing	2013	KC970260.1_Beijing_2013	273			U07611	4318	4591	NoV II
KC970261.1	KC970261.1_Beijing_2013	Beijing	2013	KC970261.1_Beijing_2013	273			U07611	4318	4591	NoV II
KC970262.1	KC970262.1_Beijing_2013	Beijing	2013	KC970262.1_Beijing_2013	273			U07611	4318	4591	NoV II
KC970263.1	KC970263.1_Beijing_2013	Beijing	2013	KC970263.1_Beijing_2013	273			U07611	4318	4591	NoV II
KC970264.1	KC970264.1_Beijing_2013	Beijing	2013	KC970264.1_Beijing_2013	273			U07611	4318	4591	NoV II
KC970265.1	KC970265.1_Beijing_2013	Beijing	2013	KC970265.1_Beijing_2013	273			U07611	4318	4591	NoV II
KC970266.1	KC970266.1_Beijing_2013	Beijing	2013	KC970266.1_Beijing_2013	273			U07611	4318	4591	NoV II
KC970267.1	KC970267.1_Beijing_2013	Beijing	2013	KC970267.1_Beijing_2013	273			U07611	4318	4591	NoV II
KJ464997.1	KJ464997.1_Beijing_2011	Beijing	2011	KJ464997.1_Beijing_2011	282	GII.4	New_Orleans_2009	U07611	5084	5366	NoV II	GII.4	100	II.4|2009	86
KJ464998.1	KJ464998.1_Beijing_2011	Beijing	2011	KJ464998.1_Beijing_2011	282	GII.4	Den_Haag_2006b	U07611	5084	5366	NoV II	GII.4	100	II.4|2006b	97
KJ464999.1	KJ464999.1_Beijing_2011	Beijing	2011	KJ464999.1_Beijing_2011	282	GII.4	New_Orleans_2009	U07611	5084	5366	NoV II	GII.4	100	II.4|2009	96
KJ465000.1	KJ465000.1_Beijing_2011	Beijing	2011	KJ465000.1_Beijing_2011	282	GII.4	Den_Haag_2006b	U07611	5084	5366	NoV II	GII.4	100	II.4|2006b	99
KJ465001.1	KJ465001.1_Beijing_2011	Beijing	2011	KJ465001.1_Beijing_2011	282	GII.4	Den_Haag_2006b	U07611	5084	5366	NoV II	GII.4	100	II.4|2006b	97
KJ465002.1	KJ465002.1_Beijing_2012	Beijing	2012	KJ465002.1_Beijing_2012	282	GII.4	Sydney_2012	U07611	5084	5366	NoV II	GII.4	100	II.4|2012	98
KJ465003.1	KJ465003.1_Beijing_2012	Beijing	2012	KJ465003.1_Beijing_2012	282	GII.4	Sydney_2012	U07611	5084	5366	NoV II	GII.4	100	II.4|2012	91
KJ465004.1	KJ465004.1_Beijing_2012	Beijing	2012	KJ465004.1_Beijing_2012	282	GII.4	Sydney_2012	U07611	5084	5366	NoV II	GII.4	100	II.4|2012	95
KJ465005.1	KJ465005.1_Beijing_2012	Beijing	2012	KJ465005.1_Beijing_2012	282	GII.4	Sydney_2012	U07611	5084	5366	NoV II	GII.4	100	II.4|2012	98
KJ465006.1	KJ465006.1_Beijing_2011	Beijing	2011	KJ465006.1_Beijing_2011	282	GII.4	Den_Haag_2006b	U07611	5084	5366	NoV II	GII.4	100	II.4|2006b	97
KJ465007.1	KJ465007.1_Beijing_2011	Beijing	2011	KJ465007.1_Beijing_2011	282	GII.4	Den_Haag_2006b	U07611	5084	5366	NoV II	GII.4	100	II.4|2006b	97
KJ465008.1	KJ465008.1_Beijing_2011	Beijing	2011	KJ465008.1_Beijing_2011	282	GII.4	Den_Haag_2006b	U07611	5084	5366	NoV II	GII.4	100	II.4|2006b	98
KJ465009.1	KJ465009.1_Beijing_2011	Beijing	2011	KJ465009.1_Beijing_2011	282	GII.4	Den_Haag_2006b	U07611	5084	5366	NoV II	GII.4	100	II.4|2006b	94
KJ465010.1	KJ465010.1_Beijing_2011	Beijing	2011	KJ465010.1_Beijing_2011	282	GII.4	Could not assign	U07611	5084	5366	NoV II	GII.4	100	II.4|2009	68
KJ465011.1	KJ465011.1_Beijing_2011	Beijing	2011	KJ465011.1_Beijing_2011	282	GII.4	Den_Haag_2006b	U07611	5084	5366	NoV II	GII.4	100	II.4|2006b	96
KJ465012.1	KJ465012.1_Beijing_2011	Beijing	2011	KJ465012.1_Beijing_2011	282	GII.4	Den_Haag_2006b	U07611	5084	5366	NoV II	GII.4	100	II.4|2006b	95
KJ465013.1	KJ465013.1_Beijing_2011	Beijing	2011	KJ465013.1_Beijing_2011	282	GII.4	New_Orleans_2009	U07611	5084	5366	NoV II	GII.4	100	II.4|2009	97
KJ465014.1	KJ465014.1_Beijing_2011	Beijing	2011	KJ465014.1_Beijing_2011	282	GII.4	Den_Haag_2006b	U07611	5084	5366	NoV II	GII.4	100	II.4|2006b	99
KJ465015.1	KJ465015.1_Beijing_2011	Beijing	2011	KJ465015.1_Beijing_2011	282	GII.4	New_Orleans_2009	U07611	5084	5366	NoV II	GII.4	100	II.4|2009	80
KJ465016.1	KJ465016.1_Beijing_2011	Beijing	2011	KJ465016.1_Beijing_2011	282	GII.4	Den_Haag_2006b	U07611	5084	5366	NoV II	GII.4	100	II.4|2006b	91
KJ465017.1	KJ465017.1_Beijing_2011	Beijing	2011	KJ465017.1_Beijing_2011	282	GII.4	Den_Haag_2006b	U07611	5084	5366	NoV II	GII.4	100	II.4|2006b	89
KJ465018.1	KJ465018.1_Beijing_2012	Beijing	2012	KJ465018.1_Beijing_2012	282	GII.4	Den_Haag_2006b	U07611	5084	5366	NoV II	GII.4	100	II.4|2006b	100
KJ465019.1	KJ465019.1_Beijing_2012	Beijing	2012	KJ465019.1_Beijing_2012	282	GII.4	Sydney_2012	U07611	5084	5366	NoV II	GII.4	100	II.4|2012	96
KJ465020.1	KJ465020.1_Beijing_2012	Beijing	2012	KJ465020.1_Beijing_2012	282	GII.4	Den_Haag_2006b	U07611	5084	5366	NoV II	GII.4	100	II.4|2006b	93
KJ465021.1	KJ465021.1_Beijing_2012	Beijing	2012	KJ465021.1_Beijing_2012	282	GII.4	Sydney_2012	U07611	5084	5366	NoV II	GII.4	100	II.4|2012	98
KJ465022.1	KJ465022.1_Beijing_2012	Beijing	2012	KJ465022.1_Beijing_2012	282	GII.4	New_Orleans_2009	U07611	5084	5366	NoV II	GII.4	100	II.4|2009	81
KJ465023.1	KJ465023.1_Beijing_2012	Beijing	2012	KJ465023.1_Beijing_2012	282	GII.4	Sydney_2012	U07611	5084	5366	NoV II	GII.4	100	II.4|2012	96
KJ465024.1	KJ465024.1_Beijing_2012	Beijing	2012	KJ465024.1_Beijing_2012	282	GII.4	Sydney_2012	U07611	5084	5366	NoV II	GII.4	100	II.4|2012	97
KJ465025.1	KJ465025.1_Beijing_2012	Beijing	2012	KJ465025.1_Beijing_2012	282	GII.4	Sydney_2012	U07611	5084	5366	NoV II	GII.4	100	II.4|2012	100
KJ465026.1	KJ465026.1_Beijing_2012	Beijing	2012	KJ465026.1_Beijing_2012	282	GII.4	Sydney_2012	U07611	5084	5366	NoV II	GII.4	100	II.4|2012	98
KJ465027.1	KJ465027.1_Beijing_2012	Beijing	2012	KJ465027.1_Beijing_2012	282	GII.4	Sydney_2012	U07611	5084	5366	NoV II	GII.4	100	II.4|2012	99
KJ465028.1	KJ465028.1_Beijing_2012	Beijing	2012	KJ465028.1_Beijing_2012	282	GII.4	Sydney_2012	U07611	5084	5366	NoV II	GII.4	100	II.4|2012	94
KJ465029.1	KJ465029.1_Beijing_2012	Beijing	2012	KJ465029.1_Beijing_2012	282	GII.4	Sydney_2012	U07611	5084	5366	NoV II	GII.4	100	II.4|2012	99
KJ465030.1	KJ465030.1_Beijing_2012	Beijing	2012	KJ465030.1_Beijing_2012	282	GII.4	Sydney_2012	U07611	5084	5366	NoV II	GII.4	100	II.4|2012	98
KJ465031.1	KJ465031.1_Beijing_2012	Beijing	2012	KJ465031.1_Beijing_2012	282	GII.4	Sydney_2012	U07611	5084	5366	NoV II	GII.4	100	II.4|2012	99
KJ465032.1	KJ465032.1_Beijing_2012	Beijing	2012	KJ465032.1_Beijing_2012	282	GII.4	Sydney_2012	U07611	5084	5366	NoV II	GII.4	100	II.4|2012	98
KJ465033.1	KJ465033.1_Beijing_2012	Beijing	2012	KJ465033.1_Beijing_2012	282	GII.4	Sydney_2012	U07611	5084	5366	NoV II	GII.4	100	II.4|2012	97
KJ465034.1	KJ465034.1_Beijing_2012	Beijing	2012	KJ465034.1_Beijing_2012	282	GII.4	Sydney_2012	U07611	5084	5366	NoV II	GII.4	100	II.4|2012	84
KJ465035.1	KJ465035.1_Beijing_2012	Beijing	2012	KJ465035.1_Beijing_2012	282	GII.4	Sydney_2012	U07611	5084	5366	NoV II	GII.4	100	II.4|2012	93
KJ465036.1	KJ465036.1_Beijing_2012	Beijing	2012	KJ465036.1_Beijing_2012	282	GII.4	Sydney_2012	U07611	5084	5366	NoV II	GII.4	100	II.4|2012	98
KJ465037.1	KJ465037.1_Beijing_2012	Beijing	2012	KJ465037.1_Beijing_2012	282	GII.4	Sydney_2012	U07611	5084	5366	NoV II	GII.4	100	II.4|2012	100
KJ465038.1	KJ465038.1_Beijing_2012	Beijing	2012	KJ465038.1_Beijing_2012	282	GII.4	Sydney_2012	U07611	5084	5366	NoV II	GII.4	100	II.4|2012	100
KJ465039.1	KJ465039.1_Beijing_2012	Beijing	2012	KJ465039.1_Beijing_2012	282	GII.4	Sydney_2012	U07611	5084	5366	NoV II	GII.4	100	II.4|2012	98
KJ465040.1	KJ465040.1_Beijing_2012	Beijing	2012	KJ465040.1_Beijing_2012	282	GII.4	Could not assign	U07611	5084	5366	NoV II	GII.4	100	II.4|2006b	52
KJ465041.1	KJ465041.1_Beijing_2012	Beijing	2012	KJ465041.1_Beijing_2012	282	GII.4	Sydney_2012	U07611	5084	5366	NoV II	GII.4	100	II.4|2012	98
KJ465042.1	KJ465042.1_Beijing_2012	Beijing	2012	KJ465042.1_Beijing_2012	282	GII.4	Sydney_2012	U07611	5084	5366	NoV II	GII.4	100	II.4|2012	98
KJ465043.1	KJ465043.1_Beijing_2012	Beijing	2012	KJ465043.1_Beijing_2012	282	GII.4	Sydney_2012	U07611	5084	5366	NoV II	GII.4	100	II.4|2012	100
KJ465044.1	KJ465044.1_Beijing_2012	Beijing	2012	KJ465044.1_Beijing_2012	282	GII.4	Den_Haag_2006b	U07611	5084	5366	NoV II	GII.4	100	II.4|2006b	89
KJ465045.1	KJ465045.1_Beijing_2012	Beijing	2012	KJ465045.1_Beijing_2012	282	GII.4	Den_Haag_2006b	U07611	5084	5366	NoV II	GII.4	100	II.4|2006b	70
KJ465046.1	KJ465046.1_Beijing_2013	Beijing	2013	KJ465046.1_Beijing_2013	282	GII.4	Sydney_2012	U07611	5084	5366	NoV II	GII.4	100	II.4|2012	100
KJ465047.1	KJ465047.1_Beijing_2013	Beijing	2013	KJ465047.1_Beijing_2013	282	GII.4	Sydney_2012	U07611	5084	5366	NoV II	GII.4	100	II.4|2012	97
KJ465048.1	KJ465048.1_Beijing_2013	Beijing	2013	KJ465048.1_Beijing_2013	282	GII.4	Sydney_2012	U07611	5084	5366	NoV II	GII.4	100	II.4|2012	100
KJ465049.1	KJ465049.1_Beijing_2013	Beijing	2013	KJ465049.1_Beijing_2013	282	GII.4	Sydney_2012	U07611	5084	5366	NoV II	GII.4	100	II.4|2012	99
KJ465050.1	KJ465050.1_Beijing_2013	Beijing	2013	KJ465050.1_Beijing_2013	282	GII.4	Sydney_2012	U07611	5084	5366	NoV II	GII.4	100	II.4|2012	99
KJ465051.1	KJ465051.1_Beijing_2013	Beijing	2013	KJ465051.1_Beijing_2013	282	GII.4	Sydney_2012	U07611	5084	5366	NoV II	GII.4	100	II.4|2012	99
KJ465052.1	KJ465052.1_Beijing_2013	Beijing	2013	KJ465052.1_Beijing_2013	282	GII.4	Sydney_2012	U07611	5084	5366	NoV II	GII.4	100	II.4|2012	100
KJ465053.1	KJ465053.1_Beijing_2013	Beijing	2013	KJ465053.1_Beijing_2013	282	GII.4	Sydney_2012	U07611	5084	5366	NoV II	GII.4	100	II.4|2012	98
KJ465054.1	KJ465054.1_Beijing_2013	Beijing	2013	KJ465054.1_Beijing_2013	282	GII.4	Sydney_2012	U07611	5084	5366	NoV II	GII.4	100	II.4|2012	98
KJ465055.1	KJ465055.1_Beijing_2013	Beijing	2013	KJ465055.1_Beijing_2013	282	GII.4	Sydney_2012	U07611	5084	5366	NoV II	GII.4	100	II.4|2012	100
KJ465056.1	KJ465056.1_Beijing_2013	Beijing	2013	KJ465056.1_Beijing_2013	282	GII.4	Sydney_2012	U07611	5084	5366	NoV II	GII.4	100	II.4|2012	97
KJ465057.1	KJ465057.1_Beijing_2013	Beijing	2013	KJ465057.1_Beijing_2013	282	GII.4	Sydney_2012	U07611	5084	5366	NoV II	GII.4	100	II.4|2012	90
KJ465058.1	KJ465058.1_Beijing_2013	Beijing	2013	KJ465058.1_Beijing_2013	282	GII.4	Sydney_2012	U07611	5084	5366	NoV II	GII.4	100	II.4|2012	99
KJ465059.1	KJ465059.1_Beijing_2013	Beijing	2013	KJ465059.1_Beijing_2013	282	GII.4	Sydney_2012	U07611	5084	5366	NoV II	GII.4	100	II.4|2012	99
KJ465060.1	KJ465060.1_Beijing_2013	Beijing	2013	KJ465060.1_Beijing_2013	282	GII.4	Sydney_2012	U07611	5084	5366	NoV II	GII.4	100	II.4|2012	100
KJ678125.1	KJ678125.1_Beijing_2012	Beijing	2012	KJ678125.1_Beijing_2012	273			U07611	4318	4591	NoV II
KJ678126.1	KJ678126.1_Beijing_2012	Beijing	2012	KJ678126.1_Beijing_2012	273			U07611	4318	4591	NoV II
KJ678127.1	KJ678127.1_Beijing_2012	Beijing	2012	KJ678127.1_Beijing_2012	273			U07611	4318	4591	NoV II
KJ678128.1	KJ678128.1_Beijing_2013	Beijing	2013	KJ678128.1_Beijing_2013	273			U07611	4318	4591	NoV II
KJ678129.1	KJ678129.1_Beijing_2013	Beijing	2013	KJ678129.1_Beijing_2013	273			U07611	4318	4591	NoV II
KJ678130.1	KJ678130.1_Beijing_2013	Beijing	2013	KJ678130.1_Beijing_2013	273			U07611	4318	4591	NoV II
KJ678131.1	KJ678131.1_Beijing_2013	Beijing	2013	KJ678131.1_Beijing_2013	273			U07611	4318	4591	NoV II
KJ678132.1	KJ678132.1_Beijing_2013	Beijing	2013	KJ678132.1_Beijing_2013	273			U07611	4318	4591	NoV II
KJ678133.1	KJ678133.1_Beijing_2013	Beijing	2013	KJ678133.1_Beijing_2013	273			U07611	4318	4591	NoV II
KJ678134.1	KJ678134.1_Beijing_2012	Beijing	2012	KJ678134.1_Beijing_2012	2429	GII.4	Sydney_2012	U07611	5084	7513	NoV II	GII.4	100	II.4|2012	100
KJ678135.1	KJ678135.1_Beijing_2012	Beijing	2012	KJ678135.1_Beijing_2012	2429	GII.4	Sydney_2012	U07611	5084	7513	NoV II	GII.4	100	II.4|2012	100
KJ678136.1	KJ678136.1_Beijing_2012	Beijing	2012	KJ678136.1_Beijing_2012	2429	GII.4	Sydney_2012	U07611	5084	7513	NoV II	GII.4	100	II.4|2012	100
KJ678137.1	KJ678137.1_Beijing_2013	Beijing	2013	KJ678137.1_Beijing_2013	2429	GII.4	Sydney_2012	U07611	5084	7513	NoV II	GII.4	100	II.4|2012	100
KJ678138.1	KJ678138.1_Beijing_2013	Beijing	2013	KJ678138.1_Beijing_2013	2429	GII.4	Sydney_2012	U07611	5084	7513	NoV II	GII.4	100	II.4|2012	100
KJ678139.1	KJ678139.1_Beijing_2013	Beijing	2013	KJ678139.1_Beijing_2013	2429	GII.4	Sydney_2012	U07611	5084	7513	NoV II	GII.4	100	II.4|2012	100
KJ678140.1	KJ678140.1_Beijing_2013	Beijing	2013	KJ678140.1_Beijing_2013	2429	GII.4	Sydney_2012	U07611	5084	7513	NoV II	GII.4	100	II.4|2012	100
KJ678141.1	KJ678141.1_Beijing_2013	Beijing	2013	KJ678141.1_Beijing_2013	2429	GII.4	Sydney_2012	U07611	5084	7513	NoV II	GII.4	100	II.4|2012	100
KJ678142.1	KJ678142.1_Beijing_2013	Beijing	2013	KJ678142.1_Beijing_2013	2429	GII.4	Sydney_2012	U07611	5084	7513	NoV II	GII.4	100	II.4|2012	100
KJ678143.1	KJ678143.1_Beijing_2013	Beijing	2013	KJ678143.1_Beijing_2013	2429	GII.4	Sydney_2012	U07611	5084	7513	NoV II	GII.4	100	II.4|2012	100
KJ678144.1	KJ678144.1_Beijing_2013	Beijing	2013	KJ678144.1_Beijing_2013	2429	GII.4	Sydney_2012	U07611	5084	7513	NoV II	GII.4	100	II.4|2012	100
KJ678145.1	KJ678145.1_Beijing_2013	Beijing	2013	KJ678145.1_Beijing_2013	2429	GII.4	Sydney_2012	U07611	5084	7513	NoV II	GII.4	100	II.4|2012	100
KJ678146.1	KJ678146.1_Beijing_2013	Beijing	2013	KJ678146.1_Beijing_2013	2429	GII.4	Sydney_2012	U07611	5084	7513	NoV II	GII.4	100	II.4|2012	100
KJ678147.1	KJ678147.1_Beijing_2013	Beijing	2013	KJ678147.1_Beijing_2013	2429	GII.4	Sydney_2012	U07611	5084	7513	NoV II	GII.4	100	II.4|2012	100
KJ678148.1	KJ678148.1_Beijing_2013	Beijing	2013	KJ678148.1_Beijing_2013	2429	GII.4	Sydney_2012	U07611	5084	7513	NoV II	GII.4	100	II.4|2012	100
KJ678149.1	KJ678149.1_Beijing_2013	Beijing	2013	KJ678149.1_Beijing_2013	2429	GII.4	Sydney_2012	U07611	5084	7513	NoV II	GII.4	100	II.4|2012	100
KJ678150.1	KJ678150.1_Beijing_2013	Beijing	2013	KJ678150.1_Beijing_2013	2429	GII.4	Sydney_2012	U07611	5084	7513	NoV II	GII.4	100	II.4|2012	100
KJ678151.1	KJ678151.1_Beijing_2013	Beijing	2013	KJ678151.1_Beijing_2013	2429	GII.4	Sydney_2012	U07611	5084	7513	NoV II	GII.4	100	II.4|2012	100
KJ678152.1	KJ678152.1_Beijing_2013	Beijing	2013	KJ678152.1_Beijing_2013	2429	GII.4	Sydney_2012	U07611	5084	7513	NoV II	GII.4	100	II.4|2012	100
KJ678153.1	KJ678153.1_Beijing_2013	Beijing	2013	KJ678153.1_Beijing_2013	2429	GII.4	Sydney_2012	U07611	5084	7513	NoV II	GII.4	100	II.4|2012	100
KJ678154.1	KJ678154.1_Beijing_2013	Beijing	2013	KJ678154.1_Beijing_2013	2429	GII.4	Sydney_2012	U07611	5084	7513	NoV II	GII.4	100	II.4|2012	100
KF495130.1	KF495130.1_Chongqing_2010	Chongqing	2010	KF495130.1_Chongqing_2010	290	GII.4	Den_Haag_2006b	U07611	5084	5374	NoV II	GII.4	100	II.4|2006b	98
KF495131.1	KF495131.1_Chongqing_2010	Chongqing	2010	KF495131.1_Chongqing_2010	290	GII.4	Den_Haag_2006b	U07611	5084	5374	NoV II	GII.4	100	II.4|2006b	91
KF495132.1	KF495132.1_Chongqing_2010	Chongqing	2010	KF495132.1_Chongqing_2010	290	GII.4	Den_Haag_2006b	U07611	5084	5374	NoV II	GII.4	100	II.4|2006b	96
KF495133.1	KF495133.1_Chongqing_2010	Chongqing	2010	KF495133.1_Chongqing_2010	290	GII.4	Den_Haag_2006b	U07611	5084	5374	NoV II	GII.4	100	II.4|2006b	86
KF495134.1	KF495134.1_Chongqing_2010	Chongqing	2010	KF495134.1_Chongqing_2010	290	GII.4	Den_Haag_2006b	U07611	5084	5374	NoV II	GII.4	100	II.4|2006b	97
KF495135.1	KF495135.1_Chongqing_2010	Chongqing	2010	KF495135.1_Chongqing_2010	289	GII.4	Den_Haag_2006b	U07611	5084	5373	NoV II	GII.4	100	II.4|2006b	99
KF495138.1	KF495138.1_Chongqing_2010	Chongqing	2010	KF495138.1_Chongqing_2010	290	GII.4	Den_Haag_2006b	U07611	5084	5374	NoV II	GII.4	100	II.4|2006b	96
KF495141.1	KF495141.1_Chongqing_2010	Chongqing	2010	KF495141.1_Chongqing_2010	290	GII.4	Den_Haag_2006b	U07611	5084	5374	NoV II	GII.4	100	II.4|2006b	99
KF495142.1	KF495142.1_Chongqing_2010	Chongqing	2010	KF495142.1_Chongqing_2010	290	GII.4	Den_Haag_2006b	U07611	5084	5374	NoV II	GII.4	100	II.4|2006b	98
KF495144.1	KF495144.1_Chongqing_2010	Chongqing	2010	KF495144.1_Chongqing_2010	290	GII.4	Den_Haag_2006b	U07611	5084	5374	NoV II	GII.4	100	II.4|2006b	97
KF495145.1	KF495145.1_Chongqing_2010	Chongqing	2010	KF495145.1_Chongqing_2010	286	GII.4	Den_Haag_2006b	U07611	5087	5373	NoV II	GII.4	100	II.4|2006b	95
KF495148.1	KF495148.1_Chongqing_2010	Chongqing	2010	KF495148.1_Chongqing_2010	288	GII.4	Den_Haag_2006b	U07611	5084	5372	NoV II	GII.4	100	II.4|2006b	95
KF495150.1	KF495150.1_Chongqing_2010	Chongqing	2010	KF495150.1_Chongqing_2010	286	GII.4	Den_Haag_2006b	U07611	5087	5373	NoV II	GII.4	100	II.4|2006b	96
KF495151.1	KF495151.1_Chongqing_2010	Chongqing	2010	KF495151.1_Chongqing_2010	285	GII.4	Could not assign	U07611	5087	5372	NoV II	GII.4	100	II.4|2006b	66
JX984937.1	JX984937.1_Guangzhou_2010	Guangzhou	2010	JX984937.1_Guangzhou_2010	327			U07611	4278	4605	NoV II
JX984938.1	JX984938.1_Guangzhou_2010	Guangzhou	2010	JX984938.1_Guangzhou_2010	327			U07611	4278	4605	NoV II
JX984941.1	JX984941.1_Guangzhou_2011	Guangzhou	2011	JX984941.1_Guangzhou_2011	327			U07611	4278	4605	NoV II
JX984942.1	JX984942.1_Guangzhou_2011	Guangzhou	2011	JX984942.1_Guangzhou_2011	327			U07611	4278	4605	NoV II
JX984943.1	JX984943.1_Guangzhou_2011	Guangzhou	2011	JX984943.1_Guangzhou_2011	327			U07611	4278	4605	NoV II
JX984946.1	JX984946.1_Guangzhou_2010	Guangzhou	2010	JX984946.1_Guangzhou_2010	1623	GII.4	Den_Haag_2006b	U07611	5084	6707	NoV II	GII.4	100	II.4|2006b	100
JX984947.1	JX984947.1_Guangzhou_2010	Guangzhou	2010	JX984947.1_Guangzhou_2010	1623	GII.4	Den_Haag_2006b	U07611	5084	6707	NoV II	GII.4	100	II.4|2006b	100
JX984950.1	JX984950.1_Guangzhou_2011	Guangzhou	2011	JX984950.1_Guangzhou_2011	1623	GII.4	New_Orleans_2009	U07611	5084	6710	NoV II	GII.4	100	II.4|2009	100
JX984951.1	JX984951.1_Guangzhou_2011	Guangzhou	2011	JX984951.1_Guangzhou_2011	1623	GII.4	Den_Haag_2006b	U07611	5084	6707	NoV II	GII.4	100	II.4|2006b	100
JX984952.1	JX984952.1_Guangzhou_2011	Guangzhou	2011	JX984952.1_Guangzhou_2011	1623	GII.4	Den_Haag_2006b	U07611	5084	6707	NoV II	GII.4	100	II.4|2006b	100
JX989073.1	JX989073.1_Guangzhou_2010	Guangzhou	2010	JX989073.1_Guangzhou_2010	7557	GII.4	Den_Haag_2006b	U07611	2	7559	NoV II	GII.4	100	II.4|2006b	100
JX989074.1	JX989074.1_Guangzhou_2011	Guangzhou	2011	JX989074.1_Guangzhou_2011	7559	GII.4	New_Orleans_2009	U07611	0	7562	NoV II	GII.4	100	II.4|2009	100
KC894942.1	KC894942.1_Guangzhou_2011	Guangzhou	2011	KC894942.1_Guangzhou_2011	7556	GII.4	Den_Haag_2006b	U07611	2	7558	NoV II	GII.4	100	II.4|2006b	100
KC894943.1	KC894943.1_Guangzhou_2011	Guangzhou	2011	KC894943.1_Guangzhou_2011	7556	GII.4	Den_Haag_2006b	U07611	2	7558	NoV II	GII.4	100	II.4|2006b	100
JQ934807.1	JQ934807.1_Guizhou_2010	Guizhou	2010	JQ934807.1_Guizhou_2010	364	GII.4	New_Orleans_2009	U07611	5015	5379	NoV II	GII.4	100	II.4|2009	89
JQ934808.1	JQ934808.1_Guizhou_2010	Guizhou	2010	JQ934808.1_Guizhou_2010	364	GII.4	Den_Haag_2006b	U07611	5015	5379	NoV II	GII.4	100	II.4|2006b	97
JQ934809.1	JQ934809.1_Guizhou_2010	Guizhou	2010	JQ934809.1_Guizhou_2010	364	GII.4	New_Orleans_2009	U07611	5015	5379	NoV II	GII.4	100	II.4|2009	94
JQ934810.1	JQ934810.1_Guizhou_2010	Guizhou	2010	JQ934810.1_Guizhou_2010	364	GII.4	Den_Haag_2006b	U07611	5015	5379	NoV II	GII.4	100	II.4|2006b	100
JQ934811.1	JQ934811.1_Guizhou_2010	Guizhou	2010	JQ934811.1_Guizhou_2010	364	GII.4	Den_Haag_2006b	U07611	5015	5379	NoV II	GII.4	100	II.4|2006b	99
JQ934812.1	JQ934812.1_Guizhou_2010	Guizhou	2010	JQ934812.1_Guizhou_2010	364	GII.4	New_Orleans_2009	U07611	5015	5379	NoV II	GII.4	100	II.4|2009	86
JQ934813.1	JQ934813.1_Guizhou_2010	Guizhou	2010	JQ934813.1_Guizhou_2010	364	GII.4	Den_Haag_2006b	U07611	5015	5379	NoV II	GII.4	100	II.4|2006b	99
JQ934814.1	JQ934814.1_Guizhou_2010	Guizhou	2010	JQ934814.1_Guizhou_2010	364	GII.4	Den_Haag_2006b	U07611	5015	5379	NoV II	GII.4	100	II.4|2006b	99
JQ934815.1	JQ934815.1_Guizhou_2010	Guizhou	2010	JQ934815.1_Guizhou_2010	364	GII.4	New_Orleans_2009	U07611	5015	5379	NoV II	GII.4	100	II.4|2009	90
EU400328.1	EU400328.1_Hainan_2006	Hainan	2006	EU400328.1_Hainan_2006	281	GII.4	Could not assign	U07611	5084	5365	NoV II	GII.4	100	II.4|2004	58
EU400329.1	EU400329.1_Hainan_2006	Hainan	2006	EU400329.1_Hainan_2006	281	GII.4	Asia_2003	U07611	5084	5365	NoV II	GII.4	100	II.4|2005	87
GQ384446.1	GQ384446.1_Hongkong_2009	Hongkong	2009	GQ384446.1_Hongkong_2009	300	GII.4	Could not assign	U07611	5008	5308	NoV II	GII.4	100	II.4|2006b	43
GQ384447.1	GQ384447.1_Hongkong_2009	Hongkong	2009	GQ384447.1_Hongkong_2009	350	GII.4	Den_Haag_2006b	U07611	5002	5352	NoV II	GII.4	100	II.4|2006b	99
GQ384448.1	GQ384448.1_Hongkong_2009	Hongkong	2009	GQ384448.1_Hongkong_2009	350	GII.4	Den_Haag_2006b	U07611	5005	5355	NoV II	GII.4	100	II.4|2006b	100
GQ384449.1	GQ384449.1_Hongkong_2009	Hongkong	2009	GQ384449.1_Hongkong_2009	250	GII.4	Could not assign	U07611	5002	5254	NoV II	GII.4	96	II.20	60
GQ384450.1	GQ384450.1_Hongkong_2009	Hongkong	2009	GQ384450.1_Hongkong_2009	350	GII.4	Den_Haag_2006b	U07611	5054	5404	NoV II	GII.4	100	II.4|2006b	99
GQ384451.1	GQ384451.1_Hongkong_2009	Hongkong	2009	GQ384451.1_Hongkong_2009	350	GII.4	Den_Haag_2006b	U07611	5002	5352	NoV II	GII.4	100	II.4|2006b	100
GQ384452.1	GQ384452.1_Hongkong_2009	Hongkong	2009	GQ384452.1_Hongkong_2009	350	GII.4	Den_Haag_2006b	U07611	5000	5350	NoV II	GII.4	100	II.4|2006b	98
GQ384453.1	GQ384453.1_Hongkong_2009	Hongkong	2009	GQ384453.1_Hongkong_2009	350	GII.4	Den_Haag_2006b	U07611	5001	5351	NoV II	GII.4	100	II.4|2006b	100
GQ384454.1	GQ384454.1_Hongkong_2009	Hongkong	2009	GQ384454.1_Hongkong_2009	250	GII.4	Could not assign	U07611	5000	5250	NoV II	GII.4	97	II.4|2006b	52
GQ384455.1	GQ384455.1_Hongkong_2009	Hongkong	2009	GQ384455.1_Hongkong_2009	350	GII.4	Den_Haag_2006b	U07611	5006	5356	NoV II	GII.4	100	II.4|2006b	91
GQ384456.1	GQ384456.1_Hongkong_2009	Hongkong	2009	GQ384456.1_Hongkong_2009	350	GII.4	Could not assign	U07611	5002	5354	NoV II	GII.4	99	II.4|2006b	67
GQ384457.1	GQ384457.1_Hongkong_2009	Hongkong	2009	GQ384457.1_Hongkong_2009	350	GII.4	Den_Haag_2006b	U07611	5000	5350	NoV II	GII.4	100	II.4|2006b	94
GQ402166.1	GQ402166.1_Hongkong_2009	Hongkong	2009	GQ402166.1_Hongkong_2009	350	GII.4	Den_Haag_2006b	U07611	5006	5356	NoV II	GII.4	100	II.4|2006b	89
GU228569.1	GU228569.1_Hongkong_2006	Hongkong	2006	GU228569.1_Hongkong_2006	163			U07611	4941	5104	NoV II
GU228570.1	GU228570.1_Hongkong_2006	Hongkong	2006	GU228570.1_Hongkong_2006	282	GII.4	Den_Haag_2006b	U07611	5084	5366	NoV II	GII.4	100	II.4|2006b	100
HM191761.1	HM191761.1_Hongkong_2009	Hongkong	2009	HM191761.1_Hongkong_2009	109			U07611	4479	4588	NoV II
HM191762.1	HM191762.1_Hongkong_2009	Hongkong	2009	HM191762.1_Hongkong_2009	109			U07611	4479	4588	NoV II
HM191763.1	HM191763.1_Hongkong_2009	Hongkong	2009	HM191763.1_Hongkong_2009	109			U07611	4479	4588	NoV II
HM191764.1	HM191764.1_Hongkong_2009	Hongkong	2009	HM191764.1_Hongkong_2009	109			U07611	4479	4588	NoV II
HM191765.1	HM191765.1_Hongkong_2009	Hongkong	2009	HM191765.1_Hongkong_2009	461	GII.4	New_Orleans_2009	U07611	5084	5545	NoV II	GII.4	100	II.4|2009	98
HM191766.1	HM191766.1_Hongkong_2009	Hongkong	2009	HM191766.1_Hongkong_2009	461	GII.4	New_Orleans_2009	U07611	5084	5545	NoV II	GII.4	100	II.4|2009	95
HM191767.1	HM191767.1_Hongkong_2009	Hongkong	2009	HM191767.1_Hongkong_2009	461	GII.4	New_Orleans_2009	U07611	5084	5545	NoV II	GII.4	100	II.4|2009	100
HM191768.1	HM191768.1_Hongkong_2009	Hongkong	2009	HM191768.1_Hongkong_2009	461	GII.4	Could not assign	U07611	5084	5545	NoV II	GII.4	100	II.4|2007EU	49
HM191769.1	HM191769.1_Hongkong_2009	Hongkong	2009	HM191769.1_Hongkong_2009	1078	GII.4	New_Orleans_2009	U07611	4467	5545	NoV II	GII.4	100	II.4|2009	96
HM191770.1	HM191770.1_Hongkong_2009	Hongkong	2009	HM191770.1_Hongkong_2009	1078	GII.4	New_Orleans_2009	U07611	4467	5545	NoV II	GII.4	100	II.4|2009	97
HM191771.1	HM191771.1_Hongkong_2009	Hongkong	2009	HM191771.1_Hongkong_2009	1078	GII.4	New_Orleans_2009	U07611	4467	5545	NoV II	GII.4	100	II.4|2009	98
HM191772.1	HM191772.1_Hongkong_2009	Hongkong	2009	HM191772.1_Hongkong_2009	1078	GII.4	Could not assign	U07611	4467	5545	NoV II	GII.4	100	II.4|2007EU	33
HM191773.1	HM191773.1_Hongkong_2010	Hongkong	2010	HM191773.1_Hongkong_2010	2240	GII.4	New_Orleans_2009	U07611	4467	6710	NoV II	GII.4	100	II.4|2009	100
HM802525.1	HM802525.1_Hongkong_2006	Hongkong	2006	HM802525.1_Hongkong_2006	3990	GII.4	Den_Haag_2006b	U07611	3571	7561	NoV II	GII.4	100	II.4|2006b	100
HM802526.1	HM802526.1_Hongkong_2006	Hongkong	2006	HM802526.1_Hongkong_2006	3990	GII.4	Den_Haag_2006b	U07611	3571	7561	NoV II	GII.4	100	II.4|2006b	100
HM802527.1	HM802527.1_Hongkong_2006	Hongkong	2006	HM802527.1_Hongkong_2006	3990	GII.4	Den_Haag_2006b	U07611	3571	7561	NoV II	GII.4	100	II.4|2006b	100
HM802528.1	HM802528.1_Hongkong_2006	Hongkong	2006	HM802528.1_Hongkong_2006	3989	GII.4	Den_Haag_2006b	U07611	3571	7560	NoV II	GII.4	100	II.4|2006b	100
HM802529.1	HM802529.1_Hongkong_2006	Hongkong	2006	HM802529.1_Hongkong_2006	3989	GII.4	Den_Haag_2006b	U07611	3571	7560	NoV II	GII.4	100	II.4|2006b	100
HM802530.1	HM802530.1_Hongkong_2006	Hongkong	2006	HM802530.1_Hongkong_2006	3989	GII.4	Den_Haag_2006b	U07611	3571	7560	NoV II	GII.4	100	II.4|2006b	100
HM802531.1	HM802531.1_Hongkong_2006	Hongkong	2006	HM802531.1_Hongkong_2006	3989	GII.4	Den_Haag_2006b	U07611	3571	7560	NoV II	GII.4	100	II.4|2006b	100
HM802532.1	HM802532.1_Hongkong_2006	Hongkong	2006	HM802532.1_Hongkong_2006	3989	GII.4	Den_Haag_2006b	U07611	3571	7560	NoV II	GII.4	100	II.4|2006b	100
HM802533.1	HM802533.1_Hongkong_2006	Hongkong	2006	HM802533.1_Hongkong_2006	3989	GII.4	Den_Haag_2006b	U07611	3571	7560	NoV II	GII.4	100	II.4|2006b	100
HM802534.1	HM802534.1_Hongkong_2006	Hongkong	2006	HM802534.1_Hongkong_2006	3989	GII.4	Den_Haag_2006b	U07611	3571	7560	NoV II	GII.4	100	II.4|2006b	100
HM802535.1	HM802535.1_Hongkong_2006	Hongkong	2006	HM802535.1_Hongkong_2006	3989	GII.4	Den_Haag_2006b	U07611	3571	7560	NoV II	GII.4	100	II.4|2006b	100
HM802536.1	HM802536.1_Hongkong_2006	Hongkong	2006	HM802536.1_Hongkong_2006	3989	GII.4	Den_Haag_2006b	U07611	3571	7560	NoV II	GII.4	100	II.4|2006b	100
HM802537.1	HM802537.1_Hongkong_2006	Hongkong	2006	HM802537.1_Hongkong_2006	3989	GII.4	Den_Haag_2006b	U07611	3571	7560	NoV II	GII.4	100	II.4|2006b	100
HM802538.1	HM802538.1_Hongkong_2006	Hongkong	2006	HM802538.1_Hongkong_2006	3989	GII.4	Den_Haag_2006b	U07611	3571	7560	NoV II	GII.4	100	II.4|2006b	100
HM802539.1	HM802539.1_Hongkong_2006	Hongkong	2006	HM802539.1_Hongkong_2006	3989	GII.4	Den_Haag_2006b	U07611	3571	7560	NoV II	GII.4	100	II.4|2006b	100
HM802540.1	HM802540.1_Hongkong_2005	Hongkong	2005	HM802540.1_Hongkong_2005	3989	GII.4	Hunter_2004	U07611	3571	7566	NoV II	GII.4	100	II.4|2004	100
HM802541.1	HM802541.1_Hongkong_2004	Hongkong	2004	HM802541.1_Hongkong_2004	3989	GII.4	Hunter_2004	U07611	3571	7566	NoV II	GII.4	100	II.4|2004	100
HM802542.1	HM802542.1_Hongkong_2005	Hongkong	2005	HM802542.1_Hongkong_2005	3989	GII.4	Hunter_2004	U07611	3571	7560	NoV II	GII.4	100	II.4|2004	100
HM802543.1	HM802543.1_Hongkong_2005	Hongkong	2005	HM802543.1_Hongkong_2005	3989	GII.4	Hunter_2004	U07611	3571	7566	NoV II	GII.4	100	II.4|2004	100
HM802544.1	HM802544.1_Hongkong_2005	Hongkong	2005	HM802544.1_Hongkong_2005	3989	GII.4	Hunter_2004	U07611	3571	7566	NoV II	GII.4	100	II.4|2004	100
HM802545.1	HM802545.1_Hongkong_2005	Hongkong	2005	HM802545.1_Hongkong_2005	3988	GII.4	Hunter_2004	U07611	3571	7565	NoV II	GII.4	100	II.4|2004	100
HM802546.1	HM802546.1_Hongkong_2004	Hongkong	2004	HM802546.1_Hongkong_2004	3988	GII.4	Asia_2003	U07611	3571	7559	NoV II	GII.4	100	II.4|2005	100
HM802547.1	HM802547.1_Hongkong_2004	Hongkong	2004	HM802547.1_Hongkong_2004	3988	GII.4	Asia_2003	U07611	3571	7562	NoV II	GII.4	100	II.4|2005	100
HM802548.1	HM802548.1_Hongkong_2005	Hongkong	2005	HM802548.1_Hongkong_2005	3988	GII.4	Asia_2003	U07611	3571	7559	NoV II	GII.4	100	II.4|2005	100
HM802549.1	HM802549.1_Hongkong_2005	Hongkong	2005	HM802549.1_Hongkong_2005	3988	GII.4	Asia_2003	U07611	3571	7559	NoV II	GII.4	100	II.4|2005	100
HM802550.1	HM802550.1_Hongkong_2005	Hongkong	2005	HM802550.1_Hongkong_2005	3988	GII.4	Asia_2003	U07611	3571	7562	NoV II	GII.4	100	II.4|2005	100
HM802551.1	HM802551.1_Hongkong_2004	Hongkong	2004	HM802551.1_Hongkong_2004	3988	GII.4	Asia_2003	U07611	3571	7559	NoV II	GII.4	100	II.4|2005	100
HM802552.1	HM802552.1_Hongkong_2005	Hongkong	2005	HM802552.1_Hongkong_2005	3988	GII.4	Asia_2003	U07611	3571	7559	NoV II	GII.4	100	II.4|2005	100
HM802553.1	HM802553.1_Hongkong_2005	Hongkong	2005	HM802553.1_Hongkong_2005	3988	GII.4	Asia_2003	U07611	3571	7559	NoV II	GII.4	100	II.4|2005	100
HM802554.1	HM802554.1_Hongkong_2005	Hongkong	2005	HM802554.1_Hongkong_2005	3988	GII.4	Asia_2003	U07611	3571	7559	NoV II	GII.4	100	II.4|2005	100
HM802555.1	HM802555.1_Hongkong_2005	Hongkong	2005	HM802555.1_Hongkong_2005	3988	GII.4	Asia_2003	U07611	3571	7562	NoV II	GII.4	100	II.4|2005	100
HQ005292.1	HQ005292.1_Hongkong_2009	Hongkong	2009	HQ005292.1_Hongkong_2009	2240	GII.4	Apeldoorn_2007	U07611	4467	6710	NoV II	GII.4	100	II.4|2007EU	100
HQ005293.1	HQ005293.1_Hongkong_2009	Hongkong	2009	HQ005293.1_Hongkong_2009	2240	GII.4	New_Orleans_2009	U07611	4467	6710	NoV II	GII.4	100	II.4|2009	100
HQ005294.1	HQ005294.1_Hongkong_2009	Hongkong	2009	HQ005294.1_Hongkong_2009	2240	GII.4	New_Orleans_2009	U07611	4467	6710	NoV II	GII.4	100	II.4|2009	100
HQ005295.1	HQ005295.1_Hongkong_2009	Hongkong	2009	HQ005295.1_Hongkong_2009	2240	GII.4	New_Orleans_2009	U07611	4467	6710	NoV II	GII.4	100	II.4|2009	100
HQ005296.1	HQ005296.1_Hongkong_2009	Hongkong	2009	HQ005296.1_Hongkong_2009	2240	GII.4	New_Orleans_2009	U07611	4467	6710	NoV II	GII.4	100	II.4|2009	100
HQ005297.1	HQ005297.1_Hongkong_2009	Hongkong	2009	HQ005297.1_Hongkong_2009	2240	GII.4	New_Orleans_2009	U07611	4467	6710	NoV II	GII.4	100	II.4|2009	100
HQ005298.1	HQ005298.1_Hongkong_2009	Hongkong	2009	HQ005298.1_Hongkong_2009	2240	GII.4	New_Orleans_2009	U07611	4467	6707	NoV II	GII.4	100	II.4|2009	100
HQ005299.1	HQ005299.1_Hongkong_2010	Hongkong	2010	HQ005299.1_Hongkong_2010	2240	GII.4	New_Orleans_2009	U07611	4467	6710	NoV II	GII.4	100	II.4|2009	100
KC175323.1	KC175323.1_Hongkong_2012	Hongkong	2012	KC175323.1_Hongkong_2012	7559	GII.4	Sydney_2012	U07611	0	7559	NoV II	GII.4	100	II.4|2012	100
KP241905.1	KP241905.1_Hongkong_2014	Hongkong	2014	KP241905.1_Hongkong_2014	1623	GII.4	Sydney_2012	U07611	5084	6707	NoV II	GII.4	100	II.4|2012	100
KP241906.1	KP241906.1_Hongkong_2014	Hongkong	2014	KP241906.1_Hongkong_2014	1623	GII.4	Sydney_2012	U07611	5084	6707	NoV II	GII.4	100	II.4|2012	100
KP241907.1	KP241907.1_Hongkong_2014	Hongkong	2014	KP241907.1_Hongkong_2014	1623	GII.4	Sydney_2012	U07611	5084	6707	NoV II	GII.4	100	II.4|2012	100
KP241908.1	KP241908.1_Hongkong_2014	Hongkong	2014	KP241908.1_Hongkong_2014	1623	GII.4	Sydney_2012	U07611	5084	6707	NoV II	GII.4	100	II.4|2012	100
KP241909.1	KP241909.1_Hongkong_2014	Hongkong	2014	KP241909.1_Hongkong_2014	1623	GII.4	Sydney_2012	U07611	5084	6707	NoV II	GII.4	100	II.4|2012	100
KP241910.1	KP241910.1_Hongkong_2014	Hongkong	2014	KP241910.1_Hongkong_2014	1623	GII.4	Sydney_2012	U07611	5084	6707	NoV II	GII.4	100	II.4|2012	100
KP241911.1	KP241911.1_Hongkong_2014	Hongkong	2014	KP241911.1_Hongkong_2014	1623	GII.4	Sydney_2012	U07611	5084	6707	NoV II	GII.4	100	II.4|2012	100
KP241912.1	KP241912.1_Hongkong_2014	Hongkong	2014	KP241912.1_Hongkong_2014	1623	GII.4	Sydney_2012	U07611	5084	6707	NoV II	GII.4	100	II.4|2012	100
KP241913.1	KP241913.1_Hongkong_2014	Hongkong	2014	KP241913.1_Hongkong_2014	1623	GII.4	Sydney_2012	U07611	5084	6707	NoV II	GII.4	100	II.4|2012	100
KP241914.1	KP241914.1_Hongkong_2014	Hongkong	2014	KP241914.1_Hongkong_2014	1623	GII.4	Sydney_2012	U07611	5084	6707	NoV II	GII.4	100	II.4|2012	100
KP241915.1	KP241915.1_Hongkong_2014	Hongkong	2014	KP241915.1_Hongkong_2014	1623	GII.4	Sydney_2012	U07611	5084	6707	NoV II	GII.4	100	II.4|2012	100
KP698923.1	KP698923.1_Hongkong_2014	Hongkong	2014	KP698923.1_Hongkong_2014	1623	GII.4	Sydney_2012	U07611	5084	6707	NoV II	GII.4	100	II.4|2012	100
KP698924.1	KP698924.1_Hongkong_2014	Hongkong	2014	KP698924.1_Hongkong_2014	1623	GII.4	Sydney_2012	U07611	5084	6707	NoV II	GII.4	100	II.4|2012	100
KP698925.1	KP698925.1_Hongkong_2014	Hongkong	2014	KP698925.1_Hongkong_2014	1623	GII.4	Sydney_2012	U07611	5084	6707	NoV II	GII.4	100	II.4|2012	100
KP698926.1	KP698926.1_Hongkong_2014	Hongkong	2014	KP698926.1_Hongkong_2014	1623	GII.4	Sydney_2012	U07611	5084	6707	NoV II	GII.4	100	II.4|2012	100
KP698927.1	KP698927.1_Hongkong_2014	Hongkong	2014	KP698927.1_Hongkong_2014	1623	GII.4	Sydney_2012	U07611	5084	6707	NoV II	GII.4	100	II.4|2012	100
KT780371.1	KT780371.1_Hongkong_2015	Hongkong	2015	KT780371.1_Hongkong_2015	1623	GII.4	Sydney_2012	U07611	5084	6707	NoV II	GII.4	100	II.4|2012	100
KT780372.1	KT780372.1_Hongkong_2015	Hongkong	2015	KT780372.1_Hongkong_2015	1623	GII.4	Sydney_2012	U07611	5084	6707	NoV II	GII.4	100	II.4|2012	100
KT780373.1	KT780373.1_Hongkong_2015	Hongkong	2015	KT780373.1_Hongkong_2015	1623	GII.4	Sydney_2012	U07611	5084	6707	NoV II	GII.4	100	II.4|2012	100
KT780374.1	KT780374.1_Hongkong_2015	Hongkong	2015	KT780374.1_Hongkong_2015	1623	GII.4	Sydney_2012	U07611	5084	6707	NoV II	GII.4	100	II.4|2012	100
KT780375.1	KT780375.1_Hongkong_2015	Hongkong	2015	KT780375.1_Hongkong_2015	1623	GII.4	Sydney_2012	U07611	5084	6707	NoV II	GII.4	100	II.4|2012	100
KT780376.1	KT780376.1_Hongkong_2015	Hongkong	2015	KT780376.1_Hongkong_2015	1623	GII.4	Sydney_2012	U07611	5084	6707	NoV II	GII.4	100	II.4|2012	100
KT780377.1	KT780377.1_Hongkong_2015	Hongkong	2015	KT780377.1_Hongkong_2015	1623	GII.4	Sydney_2012	U07611	5084	6707	NoV II	GII.4	100	II.4|2012	100
KT780378.1	KT780378.1_Hongkong_2015	Hongkong	2015	KT780378.1_Hongkong_2015	1623	GII.4	Sydney_2012	U07611	5084	6707	NoV II	GII.4	100	II.4|2012	100
KT780379.1	KT780379.1_Hongkong_2015	Hongkong	2015	KT780379.1_Hongkong_2015	1623	GII.4	Sydney_2012	U07611	5084	6707	NoV II	GII.4	100	II.4|2012	100
KT780380.1	KT780380.1_Hongkong_2015	Hongkong	2015	KT780380.1_Hongkong_2015	1623	GII.4	Sydney_2012	U07611	5084	6707	NoV II	GII.4	100	II.4|2012	100
KT780381.1	KT780381.1_Hongkong_2015	Hongkong	2015	KT780381.1_Hongkong_2015	1623	GII.4	Sydney_2012	U07611	5084	6707	NoV II	GII.4	100	II.4|2012	100
KT780382.1	KT780382.1_Hongkong_2015	Hongkong	2015	KT780382.1_Hongkong_2015	1623	GII.4	Sydney_2012	U07611	5084	6707	NoV II	GII.4	100	II.4|2012	100
KT780383.1	KT780383.1_Hongkong_2015	Hongkong	2015	KT780383.1_Hongkong_2015	1623	GII.4	Sydney_2012	U07611	5084	6707	NoV II	GII.4	100	II.4|2012	100
KT780384.1	KT780384.1_Hongkong_2015	Hongkong	2015	KT780384.1_Hongkong_2015	1623	GII.4	Sydney_2012	U07611	5084	6707	NoV II	GII.4	100	II.4|2012	100
KT780385.1	KT780385.1_Hongkong_2015	Hongkong	2015	KT780385.1_Hongkong_2015	1623	GII.4	Sydney_2012	U07611	5084	6707	NoV II	GII.4	100	II.4|2012	100
KT780386.1	KT780386.1_Hongkong_2015	Hongkong	2015	KT780386.1_Hongkong_2015	1623	GII.4	Sydney_2012	U07611	5084	6707	NoV II	GII.4	100	II.4|2012	100
KT780387.1	KT780387.1_Hongkong_2015	Hongkong	2015	KT780387.1_Hongkong_2015	1623	GII.4	Sydney_2012	U07611	5084	6707	NoV II	GII.4	100	II.4|2012	100
KT780388.1	KT780388.1_Hongkong_2015	Hongkong	2015	KT780388.1_Hongkong_2015	1623	GII.4	Sydney_2012	U07611	5084	6707	NoV II	GII.4	100	II.4|2012	100
KT780389.1	KT780389.1_Hongkong_2015	Hongkong	2015	KT780389.1_Hongkong_2015	1623	GII.4	Sydney_2012	U07611	5084	6707	NoV II	GII.4	100	II.4|2012	100
KT780390.1	KT780390.1_Hongkong_2015	Hongkong	2015	KT780390.1_Hongkong_2015	1623	GII.4	Sydney_2012	U07611	5084	6707	NoV II	GII.4	100	II.4|2012	100
KT780391.1	KT780391.1_Hongkong_2015	Hongkong	2015	KT780391.1_Hongkong_2015	1623	GII.4	Sydney_2012	U07611	5084	6707	NoV II	GII.4	100	II.4|2012	100
KT780392.1	KT780392.1_Hongkong_2015	Hongkong	2015	KT780392.1_Hongkong_2015	1623	GII.4	Sydney_2012	U07611	5084	6707	NoV II	GII.4	100	II.4|2012	100
KT780393.1	KT780393.1_Hongkong_2015	Hongkong	2015	KT780393.1_Hongkong_2015	1623	GII.4	Sydney_2012	U07611	5084	6707	NoV II	GII.4	100	II.4|2012	100
HQ680717.1	HQ680717.1_Huzhou_2008	Huzhou	2008	HQ680717.1_Huzhou_2008	270			U07611	4278	4548	NoV II
HQ680718.1	HQ680718.1_Huzhou_2008	Huzhou	2008	HQ680718.1_Huzhou_2008	270			U07611	4278	4548	NoV II
HQ680719.1	HQ680719.1_Huzhou_2009	Huzhou	2009	HQ680719.1_Huzhou_2009	270			U07611	4278	4548	NoV II
HQ680721.1	HQ680721.1_Huzhou_2009	Huzhou	2009	HQ680721.1_Huzhou_2009	270			U07611	4278	4548	NoV II
HQ840433.1	HQ840433.1_Huzhou_2010	Huzhou	2010	HQ840433.1_Huzhou_2010	285			U07611	4299	4584	NoV II
HQ840434.1	HQ840434.1_Huzhou_2010	Huzhou	2010	HQ840434.1_Huzhou_2010	285			U07611	4299	4584	NoV II
JX644025.1	JX644025.1_Huzhou_2008	Huzhou	2008	JX644025.1_Huzhou_2008	1623	GII.4	Den_Haag_2006b	U07611	5084	6707	NoV II	GII.4	100	II.4|2006b	100
JX644026.1	JX644026.1_Huzhou_2008	Huzhou	2008	JX644026.1_Huzhou_2008	1623	GII.4	Den_Haag_2006b	U07611	5084	6707	NoV II	GII.4	100	II.4|2006b	100
JX644027.1	JX644027.1_Huzhou_2008	Huzhou	2008	JX644027.1_Huzhou_2008	1623	GII.4	Den_Haag_2006b	U07611	5084	6707	NoV II	GII.4	100	II.4|2006b	100
JX644028.1	JX644028.1_Huzhou_2008	Huzhou	2008	JX644028.1_Huzhou_2008	1623	GII.4	Den_Haag_2006b	U07611	5084	6707	NoV II	GII.4	100	II.4|2006b	100
JX644029.1	JX644029.1_Huzhou_2008	Huzhou	2008	JX644029.1_Huzhou_2008	1623	GII.4	Den_Haag_2006b	U07611	5084	6707	NoV II	GII.4	100	II.4|2006b	100
JX644030.1	JX644030.1_Huzhou_2009	Huzhou	2009	JX644030.1_Huzhou_2009	1623	GII.4	Den_Haag_2006b	U07611	5084	6707	NoV II	GII.4	100	II.4|2006b	100
JX644031.1	JX644031.1_Huzhou_2010	Huzhou	2010	JX644031.1_Huzhou_2010	1623	GII.4	New_Orleans_2009	U07611	5084	6710	NoV II	GII.4	100	II.4|2009	100
JX644032.1	JX644032.1_Huzhou_2010	Huzhou	2010	JX644032.1_Huzhou_2010	1623	GII.4	New_Orleans_2009	U07611	5084	6710	NoV II	GII.4	100	II.4|2009	100
JX644033.1	JX644033.1_Huzhou_2011	Huzhou	2011	JX644033.1_Huzhou_2011	1623	GII.4	Den_Haag_2006b	U07611	5084	6707	NoV II	GII.4	100	II.4|2006b	100
JX644034.1	JX644034.1_Huzhou_2011	Huzhou	2011	JX644034.1_Huzhou_2011	1623	GII.4	New_Orleans_2009	U07611	5084	6710	NoV II	GII.4	100	II.4|2009	100
JX644035.1	JX644035.1_Huzhou_2011	Huzhou	2011	JX644035.1_Huzhou_2011	1623	GII.4	New_Orleans_2009	U07611	5084	6710	NoV II	GII.4	100	II.4|2009	100
JX644036.1	JX644036.1_Huzhou_2011	Huzhou	2011	JX644036.1_Huzhou_2011	1623	GII.4	New_Orleans_2009	U07611	5084	6710	NoV II	GII.4	100	II.4|2009	100
JX644037.1	JX644037.1_Huzhou_2011	Huzhou	2011	JX644037.1_Huzhou_2011	1623	GII.4	New_Orleans_2009	U07611	5084	6710	NoV II	GII.4	100	II.4|2009	100
JX644038.1	JX644038.1_Huzhou_2011	Huzhou	2011	JX644038.1_Huzhou_2011	1623	GII.4	New_Orleans_2009	U07611	5084	6707	NoV II	GII.4	100	II.4|2009	100
JX644039.1	JX644039.1_Huzhou_2011	Huzhou	2011	JX644039.1_Huzhou_2011	1623	GII.4	New_Orleans_2009	U07611	5084	6707	NoV II	GII.4	100	II.4|2009	100
KC473544.1	KC473544.1_Huzhou_2012	Huzhou	2012	KC473544.1_Huzhou_2012	1623	GII.4	Sydney_2012	U07611	5084	6707	NoV II	GII.4	100	II.4|2012	100
KC473545.1	KC473545.1_Huzhou_2012	Huzhou	2012	KC473545.1_Huzhou_2012	1623	GII.4	Sydney_2012	U07611	5084	6707	NoV II	GII.4	100	II.4|2012	100
KC473546.1	KC473546.1_Huzhou_2012	Huzhou	2012	KC473546.1_Huzhou_2012	1623	GII.4	Sydney_2012	U07611	5084	6707	NoV II	GII.4	100	II.4|2012	100
KF048034.1	KF048034.1_Huzhou_2011	Huzhou	2011	KF048034.1_Huzhou_2011	246			U07611	4300	4546	NoV II
KF048035.1	KF048035.1_Huzhou_2011	Huzhou	2011	KF048035.1_Huzhou_2011	246			U07611	4300	4546	NoV II
KF048036.1	KF048036.1_Huzhou_2011	Huzhou	2011	KF048036.1_Huzhou_2011	246			U07611	4300	4546	NoV II
KF048037.1	KF048037.1_Huzhou_2011	Huzhou	2011	KF048037.1_Huzhou_2011	246			U07611	4300	4546	NoV II
KF048038.1	KF048038.1_Huzhou_2011	Huzhou	2011	KF048038.1_Huzhou_2011	246			U07611	4300	4546	NoV II
KF048039.1	KF048039.1_Huzhou_2011	Huzhou	2011	KF048039.1_Huzhou_2011	246			U07611	4300	4546	NoV II
KF055278.1	KF055278.1_Huzhou_2008	Huzhou	2008	KF055278.1_Huzhou_2008	279			U07611	4324	4603	NoV II
KF055279.1	KF055279.1_Huzhou_2008	Huzhou	2008	KF055279.1_Huzhou_2008	279			U07611	4324	4603	NoV II
KF055280.1	KF055280.1_Huzhou_2008	Huzhou	2008	KF055280.1_Huzhou_2008	279			U07611	4324	4603	NoV II
KF055281.1	KF055281.1_Huzhou_2008	Huzhou	2008	KF055281.1_Huzhou_2008	279			U07611	4324	4603	NoV II
KF055282.1	KF055282.1_Huzhou_2009	Huzhou	2009	KF055282.1_Huzhou_2009	279			U07611	4324	4603	NoV II
KF055283.1	KF055283.1_Huzhou_2011	Huzhou	2011	KF055283.1_Huzhou_2011	279			U07611	4324	4603	NoV II
KF055284.1	KF055284.1_Huzhou_2012	Huzhou	2012	KF055284.1_Huzhou_2012	279			U07611	4324	4603	NoV II
KF055285.1	KF055285.1_Huzhou_2012	Huzhou	2012	KF055285.1_Huzhou_2012	287			U07611	4279	4566	NoV II
KF055286.1	KF055286.1_Huzhou_2012	Huzhou	2012	KF055286.1_Huzhou_2012	287			U07611	4279	4566	NoV II
KC577174.1	KC577174.1_Jiangsu_2011	Jiangsu	2011	KC577174.1_Jiangsu_2011	7548	GII.4	New_Orleans_2009	U07611	0	7548	NoV II	GII.4	100	II.4|2009	100
KC577175.1	KC577175.1_Jiangsu_2012	Jiangsu	2012	KC577175.1_Jiangsu_2012	7547	GII.4	Sydney_2012	U07611	0	7547	NoV II	GII.4	100	II.4|2012	100
EU400333.1	EU400333.1_Jilin_2006	Jilin	2006	EU400333.1_Jilin_2006	281	GII.4	Den_Haag_2006b	U07611	5084	5365	NoV II	GII.4	100	II.4|2006b	100
EU400335.1	EU400335.1_Jilin_2006	Jilin	2006	EU400335.1_Jilin_2006	281	GII.4	Den_Haag_2006b	U07611	5084	5365	NoV II	GII.4	100	II.4|2006b	96
EU400336.1	EU400336.1_Jilin_2006	Jilin	2006	EU400336.1_Jilin_2006	281	GII.4	Den_Haag_2006b	U07611	5084	5365	NoV II	GII.4	100	II.4|2006b	100
EU400337.1	EU400337.1_Jilin_2006	Jilin	2006	EU400337.1_Jilin_2006	281	GII.4	Den_Haag_2006b	U07611	5084	5365	NoV II	GII.4	100	II.4|2006b	96
EU400338.1	EU400338.1_Jilin_2006	Jilin	2006	EU400338.1_Jilin_2006	281	GII.4	Den_Haag_2006b	U07611	5084	5365	NoV II	GII.4	100	II.4|2006b	100
EU400339.1	EU400339.1_Jilin_2006	Jilin	2006	EU400339.1_Jilin_2006	281	GII.4	Den_Haag_2006b	U07611	5084	5365	NoV II	GII.4	100	II.4|2006b	90
EU400340.1	EU400340.1_Jilin_2006	Jilin	2006	EU400340.1_Jilin_2006	281	GII.4	Den_Haag_2006b	U07611	5084	5365	NoV II	GII.4	100	II.4|2006b	100
EU400341.1	EU400341.1_Jilin_2006	Jilin	2006	EU400341.1_Jilin_2006	281	GII.4	Den_Haag_2006b	U07611	5084	5365	NoV II	GII.4	100	II.4|2006b	100
EU400342.1	EU400342.1_Jilin_2006	Jilin	2006	EU400342.1_Jilin_2006	281	GII.4	Den_Haag_2006b	U07611	5084	5365	NoV II	GII.4	100	II.4|2006b	98
EU400343.1	EU400343.1_Jilin_2006	Jilin	2006	EU400343.1_Jilin_2006	281	GII.4	Den_Haag_2006b	U07611	5084	5365	NoV II	GII.4	100	II.4|2006b	100
EU400344.1	EU400344.1_Jilin_2006	Jilin	2006	EU400344.1_Jilin_2006	281	GII.4	Den_Haag_2006b	U07611	5084	5365	NoV II	GII.4	100	II.4|2006b	100
EU400345.1	EU400345.1_Jilin_2006	Jilin	2006	EU400345.1_Jilin_2006	281	GII.4	Den_Haag_2006b	U07611	5084	5365	NoV II	GII.4	100	II.4|2006b	99
EU400346.1	EU400346.1_Jilin_2006	Jilin	2006	EU400346.1_Jilin_2006	281	GII.4	Den_Haag_2006b	U07611	5084	5365	NoV II	GII.4	100	II.4|2006b	100
EU400347.1	EU400347.1_Jilin_2006	Jilin	2006	EU400347.1_Jilin_2006	281	GII.4	Den_Haag_2006b	U07611	5084	5365	NoV II	GII.4	100	II.4|2006b	100
EU400348.1	EU400348.1_Jilin_2006	Jilin	2006	EU400348.1_Jilin_2006	281	GII.4	Den_Haag_2006b	U07611	5084	5365	NoV II	GII.4	100	II.4|2006b	99
EU400349.1	EU400349.1_Jilin_2006	Jilin	2006	EU400349.1_Jilin_2006	281	GII.4	Den_Haag_2006b	U07611	5084	5365	NoV II	GII.4	100	II.4|2006b	99
EU400350.1	EU400350.1_Jilin_2006	Jilin	2006	EU400350.1_Jilin_2006	281	GII.4	Den_Haag_2006b	U07611	5084	5365	NoV II	GII.4	100	II.4|2006b	100
EU400351.1	EU400351.1_Jilin_2006	Jilin	2006	EU400351.1_Jilin_2006	281	GII.4	Den_Haag_2006b	U07611	5084	5365	NoV II	GII.4	100	II.4|2006b	100
EU400352.1	EU400352.1_Jilin_2006	Jilin	2006	EU400352.1_Jilin_2006	281	GII.4	Den_Haag_2006b	U07611	5084	5365	NoV II	GII.4	100	II.4|2006b	100
EU400353.1	EU400353.1_Jilin_2006	Jilin	2006	EU400353.1_Jilin_2006	281	GII.4	Den_Haag_2006b	U07611	5084	5365	NoV II	GII.4	100	II.4|2006b	100
EU400354.1	EU400354.1_Jilin_2006	Jilin	2006	EU400354.1_Jilin_2006	281	GII.4	Den_Haag_2006b	U07611	5084	5365	NoV II	GII.4	100	II.4|2006b	100
EU400355.1	EU400355.1_Jilin_2006	Jilin	2006	EU400355.1_Jilin_2006	281	GII.4	Den_Haag_2006b	U07611	5084	5365	NoV II	GII.4	100	II.4|2006b	99
EU400356.1	EU400356.1_Jilin_2006	Jilin	2006	EU400356.1_Jilin_2006	281	GII.4	Den_Haag_2006b	U07611	5084	5365	NoV II	GII.4	100	II.4|2006b	99
EU400357.1	EU400357.1_Jilin_2006	Jilin	2006	EU400357.1_Jilin_2006	281	GII.4	Den_Haag_2006b	U07611	5084	5365	NoV II	GII.4	100	II.4|2006b	98
EU400358.1	EU400358.1_Jilin_2006	Jilin	2006	EU400358.1_Jilin_2006	281	GII.4	Den_Haag_2006b	U07611	5084	5365	NoV II	GII.4	100	II.4|2006b	97
EU400359.1	EU400359.1_Jilin_2006	Jilin	2006	EU400359.1_Jilin_2006	281	GII.4	Den_Haag_2006b	U07611	5084	5365	NoV II	GII.4	100	II.4|2006b	93
EU400372.1	EU400372.1_Jilin_2007	Jilin	2007	EU400372.1_Jilin_2007	281	GII.4	Den_Haag_2006b	U07611	5084	5365	NoV II	GII.4	100	II.4|2006b	96
EU400373.1	EU400373.1_Jilin_2007	Jilin	2007	EU400373.1_Jilin_2007	281	GII.4	Den_Haag_2006b	U07611	5084	5365	NoV II	GII.4	100	II.4|2006b	96
EU400374.1	EU400374.1_Jilin_2007	Jilin	2007	EU400374.1_Jilin_2007	281	GII.4	Den_Haag_2006b	U07611	5084	5365	NoV II	GII.4	100	II.4|2006b	100
EU400375.1	EU400375.1_Jilin_2007	Jilin	2007	EU400375.1_Jilin_2007	281	GII.4	Den_Haag_2006b	U07611	5084	5365	NoV II	GII.4	100	II.4|2006b	100
EU400376.1	EU400376.1_Jilin_2007	Jilin	2007	EU400376.1_Jilin_2007	281	GII.4	Den_Haag_2006b	U07611	5084	5365	NoV II	GII.4	100	II.4|2006b	96
JX666255.1	JX666255.1_Jinan_2010	Jinan	2010	JX666255.1_Jinan_2010	298			U07611	4300	4598	NoV II
JX666256.1	JX666256.1_Jinan_2010	Jinan	2010	JX666256.1_Jinan_2010	298			U07611	4300	4598	NoV II
JX666257.1	JX666257.1_Jinan_2010	Jinan	2010	JX666257.1_Jinan_2010	298			U07611	4300	4598	NoV II
JX666258.1	JX666258.1_Jinan_2010	Jinan	2010	JX666258.1_Jinan_2010	298			U07611	4300	4598	NoV II
JX666259.1	JX666259.1_Jinan_2010	Jinan	2010	JX666259.1_Jinan_2010	298			U07611	4300	4598	NoV II
JX666260.1	JX666260.1_Jinan_2010	Jinan	2010	JX666260.1_Jinan_2010	298			U07611	4300	4598	NoV II
JX666261.1	JX666261.1_Jinan_2010	Jinan	2010	JX666261.1_Jinan_2010	298			U07611	4300	4598	NoV II
JX666262.1	JX666262.1_Jinan_2010	Jinan	2010	JX666262.1_Jinan_2010	298			U07611	4300	4598	NoV II
JX666263.1	JX666263.1_Jinan_2010	Jinan	2010	JX666263.1_Jinan_2010	298			U07611	4300	4598	NoV II
JX666264.1	JX666264.1_Jinan_2010	Jinan	2010	JX666264.1_Jinan_2010	298			U07611	4300	4598	NoV II
JX666265.1	JX666265.1_Jinan_2010	Jinan	2010	JX666265.1_Jinan_2010	298			U07611	4300	4598	NoV II
JX666266.1	JX666266.1_Jinan_2010	Jinan	2010	JX666266.1_Jinan_2010	298			U07611	4300	4598	NoV II
JX666267.1	JX666267.1_Jinan_2010	Jinan	2010	JX666267.1_Jinan_2010	298			U07611	4300	4598	NoV II
JX666268.1	JX666268.1_Jinan_2010	Jinan	2010	JX666268.1_Jinan_2010	298			U07611	4300	4598	NoV II
JX666269.1	JX666269.1_Jinan_2010	Jinan	2010	JX666269.1_Jinan_2010	298			U07611	4300	4598	NoV II
JX666270.1	JX666270.1_Jinan_2010	Jinan	2010	JX666270.1_Jinan_2010	298			U07611	4300	4598	NoV II
JX666271.1	JX666271.1_Jinan_2010	Jinan	2010	JX666271.1_Jinan_2010	298			U07611	4300	4598	NoV II
JX666272.1	JX666272.1_Jinan_2010	Jinan	2010	JX666272.1_Jinan_2010	298			U07611	4300	4598	NoV II
JX666273.1	JX666273.1_Jinan_2010	Jinan	2010	JX666273.1_Jinan_2010	298			U07611	4300	4598	NoV II
JX666274.1	JX666274.1_Jinan_2010	Jinan	2010	JX666274.1_Jinan_2010	298			U07611	4300	4598	NoV II
JX666275.1	JX666275.1_Jinan_2011	Jinan	2011	JX666275.1_Jinan_2011	298			U07611	4300	4598	NoV II
JX666276.1	JX666276.1_Jinan_2011	Jinan	2011	JX666276.1_Jinan_2011	298			U07611	4300	4598	NoV II
JX666277.1	JX666277.1_Jinan_2011	Jinan	2011	JX666277.1_Jinan_2011	298			U07611	4300	4598	NoV II
JX666278.1	JX666278.1_Jinan_2011	Jinan	2011	JX666278.1_Jinan_2011	298			U07611	4300	4598	NoV II
JX666279.1	JX666279.1_Jinan_2011	Jinan	2011	JX666279.1_Jinan_2011	298			U07611	4300	4598	NoV II
JX666280.1	JX666280.1_Jinan_2011	Jinan	2011	JX666280.1_Jinan_2011	298			U07611	4300	4598	NoV II
JX666281.1	JX666281.1_Jinan_2011	Jinan	2011	JX666281.1_Jinan_2011	298			U07611	4300	4598	NoV II
JX666282.1	JX666282.1_Jinan_2011	Jinan	2011	JX666282.1_Jinan_2011	298			U07611	4300	4598	NoV II
JX666283.1	JX666283.1_Jinan_2011	Jinan	2011	JX666283.1_Jinan_2011	298			U07611	4300	4598	NoV II
JX666284.1	JX666284.1_Jinan_2011	Jinan	2011	JX666284.1_Jinan_2011	298			U07611	4300	4598	NoV II
JX666285.1	JX666285.1_Jinan_2011	Jinan	2011	JX666285.1_Jinan_2011	298			U07611	4300	4598	NoV II
JX666293.1	JX666293.1_Jinan_2010	Jinan	2010	JX666293.1_Jinan_2010	282	GII.4	Den_Haag_2006b	U07611	5084	5366	NoV II	GII.4	100	II.4|2006b	100
JX666299.1	JX666299.1_Jinan_2010	Jinan	2010	JX666299.1_Jinan_2010	282	GII.4	Den_Haag_2006b	U07611	5084	5366	NoV II	GII.4	100	II.4|2006b	99
JX666300.1	JX666300.1_Jinan_2010	Jinan	2010	JX666300.1_Jinan_2010	282	GII.4	Den_Haag_2006b	U07611	5084	5366	NoV II	GII.4	100	II.4|2006b	100
JX666301.1	JX666301.1_Jinan_2010	Jinan	2010	JX666301.1_Jinan_2010	282	GII.4	Den_Haag_2006b	U07611	5084	5366	NoV II	GII.4	100	II.4|2006b	100
JX666302.1	JX666302.1_Jinan_2010	Jinan	2010	JX666302.1_Jinan_2010	282	GII.4	Den_Haag_2006b	U07611	5084	5366	NoV II	GII.4	100	II.4|2006b	89
JX666303.1	JX666303.1_Jinan_2010	Jinan	2010	JX666303.1_Jinan_2010	282	GII.4	Den_Haag_2006b	U07611	5084	5366	NoV II	GII.4	100	II.4|2006b	98
JX666304.1	JX666304.1_Jinan_2010	Jinan	2010	JX666304.1_Jinan_2010	282	GII.4	Den_Haag_2006b	U07611	5084	5366	NoV II	GII.4	100	II.4|2006b	100
JX666305.1	JX666305.1_Jinan_2010	Jinan	2010	JX666305.1_Jinan_2010	282	GII.4	Den_Haag_2006b	U07611	5084	5366	NoV II	GII.4	100	II.4|2006b	99
JX666306.1	JX666306.1_Jinan_2010	Jinan	2010	JX666306.1_Jinan_2010	282	GII.4	Den_Haag_2006b	U07611	5084	5366	NoV II	GII.4	100	II.4|2006b	98
JX666307.1	JX666307.1_Jinan_2010	Jinan	2010	JX666307.1_Jinan_2010	282	GII.4	Den_Haag_2006b	U07611	5084	5366	NoV II	GII.4	100	II.4|2006b	94
JX666308.1	JX666308.1_Jinan_2010	Jinan	2010	JX666308.1_Jinan_2010	282	GII.4	Den_Haag_2006b	U07611	5084	5366	NoV II	GII.4	100	II.4|2006b	100
JX666309.1	JX666309.1_Jinan_2010	Jinan	2010	JX666309.1_Jinan_2010	282	GII.4	Den_Haag_2006b	U07611	5084	5366	NoV II	GII.4	100	II.4|2006b	100
JX666310.1	JX666310.1_Jinan_2010	Jinan	2010	JX666310.1_Jinan_2010	282	GII.4	Den_Haag_2006b	U07611	5084	5366	NoV II	GII.4	100	II.4|2006b	96
JX666311.1	JX666311.1_Jinan_2010	Jinan	2010	JX666311.1_Jinan_2010	282	GII.4	Den_Haag_2006b	U07611	5084	5366	NoV II	GII.4	100	II.4|2006b	98
JX666312.1	JX666312.1_Jinan_2010	Jinan	2010	JX666312.1_Jinan_2010	282	GII.4	Den_Haag_2006b	U07611	5084	5366	NoV II	GII.4	100	II.4|2006b	95
JX666313.1	JX666313.1_Jinan_2010	Jinan	2010	JX666313.1_Jinan_2010	282	GII.4	Den_Haag_2006b	U07611	5084	5366	NoV II	GII.4	100	II.4|2006b	99
JX666314.1	JX666314.1_Jinan_2010	Jinan	2010	JX666314.1_Jinan_2010	282	GII.4	Den_Haag_2006b	U07611	5084	5366	NoV II	GII.4	100	II.4|2006b	94
JX666315.1	JX666315.1_Jinan_2010	Jinan	2010	JX666315.1_Jinan_2010	282	GII.4	Den_Haag_2006b	U07611	5084	5366	NoV II	GII.4	100	II.4|2006b	100
JX666316.1	JX666316.1_Jinan_2010	Jinan	2010	JX666316.1_Jinan_2010	282	GII.4	Den_Haag_2006b	U07611	5084	5366	NoV II	GII.4	100	II.4|2006b	98
JX666317.1	JX666317.1_Jinan_2010	Jinan	2010	JX666317.1_Jinan_2010	282	GII.4	Den_Haag_2006b	U07611	5084	5366	NoV II	GII.4	100	II.4|2006b	100
JX666318.1	JX666318.1_Jinan_2011	Jinan	2011	JX666318.1_Jinan_2011	282	GII.4	Den_Haag_2006b	U07611	5084	5366	NoV II	GII.4	100	II.4|2006b	97
JX666319.1	JX666319.1_Jinan_2011	Jinan	2011	JX666319.1_Jinan_2011	282	GII.4	Den_Haag_2006b	U07611	5084	5366	NoV II	GII.4	100	II.4|2006b	100
JX666320.1	JX666320.1_Jinan_2011	Jinan	2011	JX666320.1_Jinan_2011	282	GII.4	Den_Haag_2006b	U07611	5084	5366	NoV II	GII.4	100	II.4|2006b	98
JX666321.1	JX666321.1_Jinan_2011	Jinan	2011	JX666321.1_Jinan_2011	282	GII.4	Den_Haag_2006b	U07611	5084	5366	NoV II	GII.4	100	II.4|2006b	100
JX666322.1	JX666322.1_Jinan_2011	Jinan	2011	JX666322.1_Jinan_2011	282	GII.4	Den_Haag_2006b	U07611	5084	5366	NoV II	GII.4	100	II.4|2006b	99
JX666323.1	JX666323.1_Jinan_2011	Jinan	2011	JX666323.1_Jinan_2011	282	GII.4	Den_Haag_2006b	U07611	5084	5366	NoV II	GII.4	100	II.4|2006b	95
JX666324.1	JX666324.1_Jinan_2011	Jinan	2011	JX666324.1_Jinan_2011	282	GII.4	Den_Haag_2006b	U07611	5084	5366	NoV II	GII.4	100	II.4|2006b	97
JX666325.1	JX666325.1_Jinan_2011	Jinan	2011	JX666325.1_Jinan_2011	282	GII.4	Den_Haag_2006b	U07611	5084	5366	NoV II	GII.4	100	II.4|2006b	98
JX666326.1	JX666326.1_Jinan_2011	Jinan	2011	JX666326.1_Jinan_2011	282	GII.4	Den_Haag_2006b	U07611	5084	5366	NoV II	GII.4	100	II.4|2006b	96
JX666327.1	JX666327.1_Jinan_2011	Jinan	2011	JX666327.1_Jinan_2011	282	GII.4	Den_Haag_2006b	U07611	5084	5366	NoV II	GII.4	100	II.4|2006b	100
KR107558.1	KR107558.1_Jinan_2013	Jinan	2013	KR107558.1_Jinan_2013	387	GII.4	Sydney_2012	U07611	5002	5389	NoV II	GII.4	100	II.4|2012	91
KR107559.1	KR107559.1_Jinan_2013	Jinan	2013	KR107559.1_Jinan_2013	387	GII.4	Sydney_2012	U07611	5002	5389	NoV II	GII.4	100	II.4|2012	90
KR107560.1	KR107560.1_Jinan_2013	Jinan	2013	KR107560.1_Jinan_2013	387	GII.4	Sydney_2012	U07611	5002	5389	NoV II	GII.4	100	II.4|2012	90
KR107561.1	KR107561.1_Jinan_2013	Jinan	2013	KR107561.1_Jinan_2013	387	GII.4	Sydney_2012	U07611	5002	5389	NoV II	GII.4	100	II.4|2012	85
KR107562.1	KR107562.1_Jinan_2013	Jinan	2013	KR107562.1_Jinan_2013	387	GII.4	Sydney_2012	U07611	5002	5389	NoV II	GII.4	100	II.4|2012	97
KR107563.1	KR107563.1_Jinan_2013	Jinan	2013	KR107563.1_Jinan_2013	387	GII.4	Sydney_2012	U07611	5002	5389	NoV II	GII.4	100	II.4|2012	96
KR107564.1	KR107564.1_Jinan_2013	Jinan	2013	KR107564.1_Jinan_2013	387	GII.4	Sydney_2012	U07611	5002	5389	NoV II	GII.4	100	II.4|2012	97
KR107565.1	KR107565.1_Jinan_2013	Jinan	2013	KR107565.1_Jinan_2013	387	GII.4	Sydney_2012	U07611	5002	5389	NoV II	GII.4	100	II.4|2012	95
KR107566.1	KR107566.1_Jinan_2013	Jinan	2013	KR107566.1_Jinan_2013	387	GII.4	Sydney_2012	U07611	5002	5389	NoV II	GII.4	100	II.4|2012	97
KR107567.1	KR107567.1_Jinan_2013	Jinan	2013	KR107567.1_Jinan_2013	387	GII.4	Sydney_2012	U07611	5002	5389	NoV II	GII.4	100	II.4|2012	97
KR107568.1	KR107568.1_Jinan_2013	Jinan	2013	KR107568.1_Jinan_2013	387	GII.4	Sydney_2012	U07611	5002	5389	NoV II	GII.4	100	II.4|2012	92
KR107569.1	KR107569.1_Jinan_2013	Jinan	2013	KR107569.1_Jinan_2013	387	GII.4	Sydney_2012	U07611	5002	5389	NoV II	GII.4	100	II.4|2012	97
KR107570.1	KR107570.1_Jinan_2013	Jinan	2013	KR107570.1_Jinan_2013	387	GII.4	Sydney_2012	U07611	5002	5389	NoV II	GII.4	100	II.4|2012	83
KR107571.1	KR107571.1_Jinan_2013	Jinan	2013	KR107571.1_Jinan_2013	387	GII.4	Sydney_2012	U07611	5002	5389	NoV II	GII.4	100	II.4|2012	88
KR107572.1	KR107572.1_Jinan_2013	Jinan	2013	KR107572.1_Jinan_2013	387	GII.4	Sydney_2012	U07611	5002	5389	NoV II	GII.4	100	II.4|2012	94
KR107573.1	KR107573.1_Jinan_2013	Jinan	2013	KR107573.1_Jinan_2013	387	GII.4	Sydney_2012	U07611	5002	5389	NoV II	GII.4	100	II.4|2012	97
KR107574.1	KR107574.1_Jinan_2013	Jinan	2013	KR107574.1_Jinan_2013	387	GII.4	Sydney_2012	U07611	5002	5389	NoV II	GII.4	100	II.4|2012	92
KR107575.1	KR107575.1_Jinan_2013	Jinan	2013	KR107575.1_Jinan_2013	387	GII.4	Sydney_2012	U07611	5002	5389	NoV II	GII.4	100	II.4|2012	95
KR107576.1	KR107576.1_Jinan_2013	Jinan	2013	KR107576.1_Jinan_2013	387	GII.4	Sydney_2012	U07611	5002	5389	NoV II	GII.4	100	II.4|2012	96
KR107577.1	KR107577.1_Jinan_2013	Jinan	2013	KR107577.1_Jinan_2013	387	GII.4	Sydney_2012	U07611	5002	5389	NoV II	GII.4	100	II.4|2012	87
KR107578.1	KR107578.1_Jinan_2013	Jinan	2013	KR107578.1_Jinan_2013	387	GII.4	Sydney_2012	U07611	5002	5389	NoV II	GII.4	100	II.4|2012	93
KR107579.1	KR107579.1_Jinan_2013	Jinan	2013	KR107579.1_Jinan_2013	387	GII.4	Sydney_2012	U07611	5002	5389	NoV II	GII.4	100	II.4|2012	89
KR107580.1	KR107580.1_Jinan_2013	Jinan	2013	KR107580.1_Jinan_2013	387	GII.4	Sydney_2012	U07611	5002	5389	NoV II	GII.4	100	II.4|2012	89
KR107581.1	KR107581.1_Jinan_2013	Jinan	2013	KR107581.1_Jinan_2013	387	GII.4	Sydney_2012	U07611	5002	5389	NoV II	GII.4	100	II.4|2012	95
KR107582.1	KR107582.1_Jinan_2013	Jinan	2013	KR107582.1_Jinan_2013	387	GII.4	Sydney_2012	U07611	5002	5389	NoV II	GII.4	100	II.4|2012	94
KR107583.1	KR107583.1_Jinan_2013	Jinan	2013	KR107583.1_Jinan_2013	387	GII.4	Sydney_2012	U07611	5002	5389	NoV II	GII.4	100	II.4|2012	90
KR107584.1	KR107584.1_Jinan_2013	Jinan	2013	KR107584.1_Jinan_2013	387	GII.4	Sydney_2012	U07611	5002	5389	NoV II	GII.4	100	II.4|2012	97
KR107585.1	KR107585.1_Jinan_2013	Jinan	2013	KR107585.1_Jinan_2013	387	GII.4	Sydney_2012	U07611	5002	5389	NoV II	GII.4	100	II.4|2012	95
KF306214.1	KF306214.1_Jingzhou_2013	Jingzhou	2013	KF306214.1_Jingzhou_2013	7605	GII.4	Sydney_2012	U07611	0	7605	NoV II	GII.4	100	II.4|2012	100
KJ156535.1	KJ156535.1_Nanning_2010	Nanning	2010	KJ156535.1_Nanning_2010	333	GII.4	Den_Haag_2006b	U07611	5049	5382	NoV II	GII.4	100	II.4|2006b	92
KJ156536.1	KJ156536.1_Nanning_2011	Nanning	2011	KJ156536.1_Nanning_2011	354	GII.4	New_Orleans_2009	U07611	5036	5390	NoV II	GII.4	100	II.4|2009	88
KJ156537.1	KJ156537.1_Nanning_2010	Nanning	2010	KJ156537.1_Nanning_2010	339	GII.4	Den_Haag_2006b	U07611	5051	5390	NoV II	GII.4	100	II.4|2006b	95
KJ156538.1	KJ156538.1_Nanning_2010	Nanning	2010	KJ156538.1_Nanning_2010	344	GII.4	Den_Haag_2006b	U07611	5045	5389	NoV II	GII.4	100	II.4|2006b	97
KJ156539.1	KJ156539.1_Nanning_2010	Nanning	2010	KJ156539.1_Nanning_2010	343	GII.4	Den_Haag_2006b	U07611	5046	5389	NoV II	GII.4	100	II.4|2006b	99
KJ156540.1	KJ156540.1_Nanning_2010	Nanning	2010	KJ156540.1_Nanning_2010	343	GII.4	Den_Haag_2006b	U07611	5046	5389	NoV II	GII.4	100	II.4|2006b	97
KJ156541.1	KJ156541.1_Nanning_2010	Nanning	2010	KJ156541.1_Nanning_2010	343	GII.4	Den_Haag_2006b	U07611	5046	5389	NoV II	GII.4	100	II.4|2006b	99
KJ156542.1	KJ156542.1_Nanning_2010	Nanning	2010	KJ156542.1_Nanning_2010	342	GII.4	Den_Haag_2006b	U07611	5047	5389	NoV II	GII.4	100	II.4|2006b	97
KJ156543.1	KJ156543.1_Nanning_2010	Nanning	2010	KJ156543.1_Nanning_2010	342	GII.4	Den_Haag_2006b	U07611	5047	5389	NoV II	GII.4	100	II.4|2006b	99
KJ156544.1	KJ156544.1_Nanning_2010	Nanning	2010	KJ156544.1_Nanning_2010	343	GII.4	Den_Haag_2006b	U07611	5046	5389	NoV II	GII.4	100	II.4|2006b	97
KJ156545.1	KJ156545.1_Nanning_2010	Nanning	2010	KJ156545.1_Nanning_2010	344	GII.4	New_Orleans_2009	U07611	5045	5389	NoV II	GII.4	100	II.4|2009	77
KJ156546.1	KJ156546.1_Nanning_2010	Nanning	2010	KJ156546.1_Nanning_2010	343	GII.4	Den_Haag_2006b	U07611	5046	5389	NoV II	GII.4	100	II.4|2006b	98
KJ156547.1	KJ156547.1_Nanning_2010	Nanning	2010	KJ156547.1_Nanning_2010	343	GII.4	Den_Haag_2006b	U07611	5046	5389	NoV II	GII.4	100	II.4|2006b	100
KJ156548.1	KJ156548.1_Nanning_2010	Nanning	2010	KJ156548.1_Nanning_2010	343	GII.4	Den_Haag_2006b	U07611	5046	5389	NoV II	GII.4	100	II.4|2006b	96
KJ156549.1	KJ156549.1_Nanning_2011	Nanning	2011	KJ156549.1_Nanning_2011	343	GII.4	Den_Haag_2006b	U07611	5046	5389	NoV II	GII.4	100	II.4|2006b	97
KJ156550.1	KJ156550.1_Nanning_2011	Nanning	2011	KJ156550.1_Nanning_2011	343	GII.4	Den_Haag_2006b	U07611	5046	5389	NoV II	GII.4	100	II.4|2006b	97
KJ156551.1	KJ156551.1_Nanning_2011	Nanning	2011	KJ156551.1_Nanning_2011	336	GII.4	Den_Haag_2006b	U07611	5046	5382	NoV II	GII.4	100	II.4|2006b	97
KJ156552.1	KJ156552.1_Nanning_2010	Nanning	2010	KJ156552.1_Nanning_2010	343	GII.4	Den_Haag_2006b	U07611	5045	5388	NoV II	GII.4	100	II.4|2006b	97
KJ156553.1	KJ156553.1_Nanning_2010	Nanning	2010	KJ156553.1_Nanning_2010	344	GII.4	Den_Haag_2006b	U07611	5045	5389	NoV II	GII.4	100	II.4|2006b	94
KJ156554.1	KJ156554.1_Nanning_2010	Nanning	2010	KJ156554.1_Nanning_2010	345	GII.4	Den_Haag_2006b	U07611	5045	5390	NoV II	GII.4	100	II.4|2006b	100
KJ156555.1	KJ156555.1_Nanning_2011	Nanning	2011	KJ156555.1_Nanning_2011	344	GII.4	Den_Haag_2006b	U07611	5045	5389	NoV II	GII.4	100	II.4|2006b	97
KJ156556.1	KJ156556.1_Nanning_2011	Nanning	2011	KJ156556.1_Nanning_2011	387	GII.4	Den_Haag_2006b	U07611	5002	5389	NoV II	GII.4	100	II.4|2006b	77
KJ156557.1	KJ156557.1_Nanning_2010	Nanning	2010	KJ156557.1_Nanning_2010	387	GII.4	Den_Haag_2006b	U07611	5002	5389	NoV II	GII.4	100	II.4|2006b	99
KJ156558.1	KJ156558.1_Nanning_2010	Nanning	2010	KJ156558.1_Nanning_2010	348	GII.4	Den_Haag_2006b	U07611	5040	5388	NoV II	GII.4	100	II.4|2006b	95
KJ156559.1	KJ156559.1_Nanning_2010	Nanning	2010	KJ156559.1_Nanning_2010	346	GII.4	Den_Haag_2006b	U07611	5040	5386	NoV II	GII.4	100	II.4|2006b	95
KJ156560.1	KJ156560.1_Nanning_2010	Nanning	2010	KJ156560.1_Nanning_2010	343	GII.4	Den_Haag_2006b	U07611	5038	5381	NoV II	GII.4	100	II.4|2006b	97
KJ156561.1	KJ156561.1_Nanning_2010	Nanning	2010	KJ156561.1_Nanning_2010	348	GII.4	Den_Haag_2006b	U07611	5041	5389	NoV II	GII.4	100	II.4|2006b	85
KJ156562.1	KJ156562.1_Nanning_2010	Nanning	2010	KJ156562.1_Nanning_2010	350	GII.4	Den_Haag_2006b	U07611	5039	5389	NoV II	GII.4	100	II.4|2006b	98
KJ156563.1	KJ156563.1_Nanning_2010	Nanning	2010	KJ156563.1_Nanning_2010	386	GII.4	Den_Haag_2006b	U07611	5004	5390	NoV II	GII.4	100	II.4|2006b	98
KJ156564.1	KJ156564.1_Nanning_2010	Nanning	2010	KJ156564.1_Nanning_2010	388	GII.4	Den_Haag_2006b	U07611	5000	5388	NoV II	GII.4	100	II.4|2006b	99
KJ156565.1	KJ156565.1_Nanning_2010	Nanning	2010	KJ156565.1_Nanning_2010	388	GII.4	Den_Haag_2006b	U07611	5001	5389	NoV II	GII.4	100	II.4|2006b	97
KJ156566.1	KJ156566.1_Nanning_2010	Nanning	2010	KJ156566.1_Nanning_2010	338	GII.4	Den_Haag_2006b	U07611	5051	5389	NoV II	GII.4	100	II.4|2006b	95
KJ156567.1	KJ156567.1_Nanning_2010	Nanning	2010	KJ156567.1_Nanning_2010	338	GII.4	Den_Haag_2006b	U07611	5051	5389	NoV II	GII.4	100	II.4|2006b	94
KJ156568.1	KJ156568.1_Nanning_2010	Nanning	2010	KJ156568.1_Nanning_2010	337	GII.4	Den_Haag_2006b	U07611	5051	5388	NoV II	GII.4	100	II.4|2006b	92
KJ156569.1	KJ156569.1_Nanning_2011	Nanning	2011	KJ156569.1_Nanning_2011	338	GII.4	Den_Haag_2006b	U07611	5051	5389	NoV II	GII.4	100	II.4|2006b	93
KJ156570.1	KJ156570.1_Nanning_2010	Nanning	2010	KJ156570.1_Nanning_2010	338	GII.4	Den_Haag_2006b	U07611	5051	5389	NoV II	GII.4	100	II.4|2006b	93
KJ156571.1	KJ156571.1_Nanning_2011	Nanning	2011	KJ156571.1_Nanning_2011	338	GII.4	Could not assign	U07611	5051	5389	NoV II	GII.4	100	II.4|2006b	59
KJ156572.1	KJ156572.1_Nanning_2011	Nanning	2011	KJ156572.1_Nanning_2011	338	GII.4	Den_Haag_2006b	U07611	5051	5389	NoV II	GII.4	100	II.4|2006b	75
KJ156573.1	KJ156573.1_Nanning_2010	Nanning	2010	KJ156573.1_Nanning_2010	326	GII.4	Den_Haag_2006b	U07611	5051	5377	NoV II	GII.4	100	II.4|2006b	98
KJ156574.1	KJ156574.1_Nanning_2011	Nanning	2011	KJ156574.1_Nanning_2011	343	GII.4	Den_Haag_2006b	U07611	5046	5389	NoV II	GII.4	100	II.4|2006b	93
KJ156575.1	KJ156575.1_Nanning_2011	Nanning	2011	KJ156575.1_Nanning_2011	346	GII.4	Could not assign	U07611	5043	5389	NoV II	GII.4	100	II.4|2006b	69
KJ156576.1	KJ156576.1_Nanning_2011	Nanning	2011	KJ156576.1_Nanning_2011	341	GII.4	New_Orleans_2009	U07611	5047	5388	NoV II	GII.4	100	II.4|2009	95
KJ156577.1	KJ156577.1_Nanning_2011	Nanning	2011	KJ156577.1_Nanning_2011	342	GII.4	New_Orleans_2009	U07611	5046	5388	NoV II	GII.4	100	II.4|2009	92
KJ156578.1	KJ156578.1_Nanning_2011	Nanning	2011	KJ156578.1_Nanning_2011	327	GII.4	Den_Haag_2006b	U07611	5047	5374	NoV II	GII.4	100	II.4|2006b	83
KJ156579.1	KJ156579.1_Nanning_2011	Nanning	2011	KJ156579.1_Nanning_2011	343	GII.4	New_Orleans_2009	U07611	5046	5389	NoV II	GII.4	100	II.4|2009	91
KJ156580.1	KJ156580.1_Nanning_2011	Nanning	2011	KJ156580.1_Nanning_2011	343	GII.4	Den_Haag_2006b	U07611	5046	5389	NoV II	GII.4	100	II.4|2006b	75
KJ156581.1	KJ156581.1_Nanning_2010	Nanning	2010	KJ156581.1_Nanning_2010	343	GII.4	Den_Haag_2006b	U07611	5046	5389	NoV II	GII.4	100	II.4|2006b	98
KJ156582.1	KJ156582.1_Nanning_2010	Nanning	2010	KJ156582.1_Nanning_2010	328	GII.4	Den_Haag_2006b	U07611	5046	5374	NoV II	GII.4	100	II.4|2006b	96
KJ156583.1	KJ156583.1_Nanning_2010	Nanning	2010	KJ156583.1_Nanning_2010	331	GII.4	Den_Haag_2006b	U07611	5043	5374	NoV II	GII.4	100	II.4|2006b	98
KJ156584.1	KJ156584.1_Nanning_2010	Nanning	2010	KJ156584.1_Nanning_2010	346	GII.4	Den_Haag_2006b	U07611	5043	5389	NoV II	GII.4	100	II.4|2006b	87
KJ156585.1	KJ156585.1_Nanning_2010	Nanning	2010	KJ156585.1_Nanning_2010	353	GII.4	Den_Haag_2006b	U07611	5036	5389	NoV II	GII.4	100	II.4|2006b	91
KJ156586.1	KJ156586.1_Nanning_2010	Nanning	2010	KJ156586.1_Nanning_2010	331	GII.4	Den_Haag_2006b	U07611	5043	5374	NoV II	GII.4	100	II.4|2006b	92
KJ156587.1	KJ156587.1_Nanning_2010	Nanning	2010	KJ156587.1_Nanning_2010	328	GII.4	Den_Haag_2006b	U07611	5046	5374	NoV II	GII.4	100	II.4|2006b	98
KJ156588.1	KJ156588.1_Nanning_2011	Nanning	2011	KJ156588.1_Nanning_2011	342	GII.4	Den_Haag_2006b	U07611	5046	5388	NoV II	GII.4	100	II.4|2006b	90
KJ156589.1	KJ156589.1_Nanning_2010	Nanning	2010	KJ156589.1_Nanning_2010	344	GII.4	Den_Haag_2006b	U07611	5045	5389	NoV II	GII.4	100	II.4|2006b	98
KJ156590.1	KJ156590.1_Nanning_2010	Nanning	2010	KJ156590.1_Nanning_2010	345	GII.4	Den_Haag_2006b	U07611	5045	5390	NoV II	GII.4	100	II.4|2006b	97
KJ156591.1	KJ156591.1_Nanning_2010	Nanning	2010	KJ156591.1_Nanning_2010	344	GII.4	Den_Haag_2006b	U07611	5046	5390	NoV II	GII.4	100	II.4|2006b	87
KJ156592.1	KJ156592.1_Nanning_2010	Nanning	2010	KJ156592.1_Nanning_2010	345	GII.4	Den_Haag_2006b	U07611	5045	5390	NoV II	GII.4	100	II.4|2006b	95
KJ156593.1	KJ156593.1_Nanning_2010	Nanning	2010	KJ156593.1_Nanning_2010	345	GII.4	Den_Haag_2006b	U07611	5044	5389	NoV II	GII.4	100	II.4|2006b	94
KJ156594.1	KJ156594.1_Nanning_2010	Nanning	2010	KJ156594.1_Nanning_2010	345	GII.4	Den_Haag_2006b	U07611	5045	5390	NoV II	GII.4	100	II.4|2006b	95
KJ156595.1	KJ156595.1_Nanning_2010	Nanning	2010	KJ156595.1_Nanning_2010	345	GII.4	Den_Haag_2006b	U07611	5045	5390	NoV II	GII.4	100	II.4|2006b	94
KJ156596.1	KJ156596.1_Nanning_2010	Nanning	2010	KJ156596.1_Nanning_2010	387	GII.4	Den_Haag_2006b	U07611	5002	5389	NoV II	GII.4	100	II.4|2006b	97
KJ156597.1	KJ156597.1_Nanning_2010	Nanning	2010	KJ156597.1_Nanning_2010	384	GII.4	Den_Haag_2006b	U07611	5002	5386	NoV II	GII.4	100	II.4|2006b	97
KJ156598.1	KJ156598.1_Nanning_2010	Nanning	2010	KJ156598.1_Nanning_2010	468	GII.4	Den_Haag_2006b	U07611	4921	5389	NoV II	GII.4	100	II.4|2006b	94
KJ156618.1	KJ156618.1_Nanning_2011	Nanning	2011	KJ156618.1_Nanning_2011	346	GII.4	Could not assign	U07611	5043	5389	NoV II	GII.4	100	II.4|2006b	68
KM246917.1	KM246917.1_Nanning_2011	Nanning	2011	KM246917.1_Nanning_2011	388	GII.4	New_Orleans_2009	U07611	5002	5390	NoV II	GII.4	100	II.4|2009	96
KM246919.1	KM246919.1_Nanning_2011	Nanning	2011	KM246919.1_Nanning_2011	388	GII.4	New_Orleans_2009	U07611	5002	5390	NoV II	GII.4	100	II.4|2009	80
KM246921.1	KM246921.1_Nanning_2011	Nanning	2011	KM246921.1_Nanning_2011	387	GII.4	New_Orleans_2009	U07611	5002	5389	NoV II	GII.4	100	II.4|2009	89
KM246925.1	KM246925.1_Nanning_2011	Nanning	2011	KM246925.1_Nanning_2011	388	GII.4	New_Orleans_2009	U07611	5002	5390	NoV II	GII.4	100	II.4|2009	77
KM246926.1	KM246926.1_Nanning_2011	Nanning	2011	KM246926.1_Nanning_2011	388	GII.4	New_Orleans_2009	U07611	5002	5390	NoV II	GII.4	100	II.4|2009	76
KM246929.1	KM246929.1_Nanning_2011	Nanning	2011	KM246929.1_Nanning_2011	388	GII.4	Could not assign	U07611	5002	5390	NoV II	GII.4	100	II.4|2006b	62
KM246931.1	KM246931.1_Nanning_2011	Nanning	2011	KM246931.1_Nanning_2011	388	GII.4	New_Orleans_2009	U07611	5002	5390	NoV II	GII.4	100	II.4|2009	74
KM246936.1	KM246936.1_Nanning_2011	Nanning	2011	KM246936.1_Nanning_2011	388	GII.4	New_Orleans_2009	U07611	5002	5390	NoV II	GII.4	100	II.4|2009	77
KM246937.1	KM246937.1_Nanning_2011	Nanning	2011	KM246937.1_Nanning_2011	387	GII.4	Den_Haag_2006b	U07611	5002	5389	NoV II	GII.4	100	II.4|2006b	85
EU400369.1	EU400369.1_Shanghai_2006	Shanghai	2006	EU400369.1_Shanghai_2006	281	GII.4	Den_Haag_2006b	U07611	5084	5365	NoV II	GII.4	100	II.4|2006b	91
EU400370.1	EU400370.1_Shanghai_2006	Shanghai	2006	EU400370.1_Shanghai_2006	281	GII.4	Den_Haag_2006b	U07611	5084	5365	NoV II	GII.4	100	II.4|2006b	99
EU400371.1	EU400371.1_Shanghai_2006	Shanghai	2006	EU400371.1_Shanghai_2006	281	GII.4	Den_Haag_2006b	U07611	5084	5365	NoV II	GII.4	100	II.4|2006b	100
KC456070.1	KC456070.1_Shanghai_2012	Shanghai	2012	KC456070.1_Shanghai_2012	1623	GII.4	Sydney_2012	U07611	5084	6707	NoV II	GII.4	100	II.4|2012	100
KC456071.1	KC456071.1_Shanghai_2012	Shanghai	2012	KC456071.1_Shanghai_2012	1623	GII.4	Sydney_2012	U07611	5084	6707	NoV II	GII.4	100	II.4|2012	100
KC456072.1	KC456072.1_Shanghai_2012	Shanghai	2012	KC456072.1_Shanghai_2012	1623	GII.4	Sydney_2012	U07611	5084	6707	NoV II	GII.4	100	II.4|2012	100
KC456073.1	KC456073.1_Shanghai_2012	Shanghai	2012	KC456073.1_Shanghai_2012	1623	GII.4	Sydney_2012	U07611	5084	6707	NoV II	GII.4	100	II.4|2012	100
KC456074.1	KC456074.1_Shanghai_2012	Shanghai	2012	KC456074.1_Shanghai_2012	639			U07611	4465	5104	NoV II
KC456075.1	KC456075.1_Shanghai_2012	Shanghai	2012	KC456075.1_Shanghai_2012	639			U07611	4465	5104	NoV II
KC456076.1	KC456076.1_Shanghai_2012	Shanghai	2012	KC456076.1_Shanghai_2012	639			U07611	4464	5104	NoV II
KC456077.1	KC456077.1_Shanghai_2012	Shanghai	2012	KC456077.1_Shanghai_2012	639			U07611	4464	5104	NoV II
KC456078.1	KC456078.1_Shanghai_2012	Shanghai	2012	KC456078.1_Shanghai_2012	639			U07611	4464	5104	NoV II
KC456079.1	KC456079.1_Shanghai_2012	Shanghai	2012	KC456079.1_Shanghai_2012	639			U07611	4465	5104	NoV II
KC456080.1	KC456080.1_Shanghai_2012	Shanghai	2012	KC456080.1_Shanghai_2012	639			U07611	4465	5104	NoV II
KC456081.1	KC456081.1_Shanghai_2012	Shanghai	2012	KC456081.1_Shanghai_2012	639			U07611	4464	5104	NoV II
KC456082.1	KC456082.1_Shanghai_2012	Shanghai	2012	KC456082.1_Shanghai_2012	639			U07611	4464	5104	NoV II
KJ145838.1	KJ145838.1_Shanghai_2010	Shanghai	2010	KJ145838.1_Shanghai	324			U07611	4278	4602	NoV II
KJ145840.1	KJ145840.1_Shanghai_2010	Shanghai	2010	KJ145840.1_Shanghai	324			U07611	4278	4602	NoV II
KJ145842.1	KJ145842.1_Shanghai_2011	Shanghai	2011	KJ145842.1_Shanghai	324			U07611	4278	4602	NoV II
KJ145844.1	KJ145844.1_Shanghai_2010	Shanghai	2010	KJ145844.1_Shanghai	324			U07611	4278	4602	NoV II
KJ145846.1	KJ145846.1_Shanghai_2011	Shanghai	2011	KJ145846.1_Shanghai	324			U07611	4278	4602	NoV II
KJ145847.1	KJ145847.1_Shanghai_2010	Shanghai	2010	KJ145847.1_Shanghai	282	GII.4	New_Orleans_2009	U07611	5084	5366	NoV II	GII.4	100	II.4|2009	80
KJ145848.1	KJ145848.1_Shanghai_2010	Shanghai	2010	KJ145848.1_Shanghai	282	GII.4	Den_Haag_2006b	U07611	5084	5366	NoV II	GII.4	100	II.4|2006b	99
KJ145853.1	KJ145853.1_Shanghai_2011	Shanghai	2011	KJ145853.1_Shanghai	282	GII.4	New_Orleans_2009	U07611	5084	5366	NoV II	GII.4	100	II.4|2009	87
KJ145855.1	KJ145855.1_Shanghai_2011	Shanghai	2011	KJ145855.1_Shanghai	282	GII.4	Den_Haag_2006b	U07611	5084	5366	NoV II	GII.4	100	II.4|2006b	99
KP335052.1	KP335052.1_Shanghai_2014	Shanghai	2014	KP335052.1_Shanghai_2014	305	GII.4	Sydney_2012	U07611	5084	5389	NoV II	GII.4	100	II.4|2012	97
KP335054.1	KP335054.1_Shanghai_2014	Shanghai	2014	KP335054.1_Shanghai_2014	305	GII.4	Sydney_2012	U07611	5084	5389	NoV II	GII.4	100	II.4|2012	99
KP335057.1	KP335057.1_Shanghai_2014	Shanghai	2014	KP335057.1_Shanghai_2014	305	GII.4	Sydney_2012	U07611	5084	5389	NoV II	GII.4	100	II.4|2012	94
KP335061.1	KP335061.1_Shanghai_2014	Shanghai	2014	KP335061.1_Shanghai_2014	305	GII.4	Sydney_2012	U07611	5084	5389	NoV II	GII.4	100	II.4|2012	86
KP335064.1	KP335064.1_Shanghai_2014	Shanghai	2014	KP335064.1_Shanghai_2014	305	GII.4	Sydney_2012	U07611	5084	5389	NoV II	GII.4	100	II.4|2012	98
KP335066.1	KP335066.1_Shanghai_2014	Shanghai	2014	KP335066.1_Shanghai_2014	305	GII.4	Sydney_2012	U07611	5084	5389	NoV II	GII.4	100	II.4|2012	84
KP864105.1	KP864105.1_Shanghai_2014	Shanghai	2014	KP864105.1_Shanghai_2014	1623	GII.4	Sydney_2012	U07611	5084	6707	NoV II	GII.4	100	II.4|2012	100
KP864106.1	KP864106.1_Shanghai_2014	Shanghai	2014	KP864106.1_Shanghai_2014	1623	GII.4	Sydney_2012	U07611	5084	6707	NoV II	GII.4	100	II.4|2012	100
KP864107.1	KP864107.1_Shanghai_2015	Shanghai	2015	KP864107.1_Shanghai_2015	1623	GII.4	Sydney_2012	U07611	5084	6707	NoV II	GII.4	100	II.4|2012	100
KP864111.1	KP864111.1_Shanghai_2014	Shanghai	2014	KP864111.1_Shanghai_2014	305	GII.4	Sydney_2012	U07611	5084	5389	NoV II	GII.4	100	II.4|2012	99
KP864112.1	KP864112.1_Shanghai_2014	Shanghai	2014	KP864112.1_Shanghai_2014	305	GII.4	Sydney_2012	U07611	5084	5389	NoV II	GII.4	100	II.4|2012	98
KP864113.1	KP864113.1_Shanghai_2014	Shanghai	2014	KP864113.1_Shanghai_2014	305	GII.4	Sydney_2012	U07611	5084	5389	NoV II	GII.4	100	II.4|2012	94
KP864114.1	KP864114.1_Shanghai_2014	Shanghai	2014	KP864114.1_Shanghai_2014	305	GII.4	Sydney_2012	U07611	5084	5389	NoV II	GII.4	100	II.4|2012	98
KP864115.1	KP864115.1_Shanghai_2014	Shanghai	2014	KP864115.1_Shanghai_2014	305	GII.4	Sydney_2012	U07611	5084	5389	NoV II	GII.4	100	II.4|2012	95
KP864116.1	KP864116.1_Shanghai_2014	Shanghai	2014	KP864116.1_Shanghai_2014	305	GII.4	Sydney_2012	U07611	5084	5389	NoV II	GII.4	100	II.4|2012	99
KP864117.1	KP864117.1_Shanghai_2014	Shanghai	2014	KP864117.1_Shanghai_2014	305	GII.4	Sydney_2012	U07611	5084	5389	NoV II	GII.4	100	II.4|2012	88
KP864118.1	KP864118.1_Shanghai_2014	Shanghai	2014	KP864118.1_Shanghai_2014	305	GII.4	Could not assign	U07611	5084	5389	NoV II	GII.4	100	II.4|2012	66
KP864119.1	KP864119.1_Shanghai_2014	Shanghai	2014	KP864119.1_Shanghai_2014	305	GII.4	Sydney_2012	U07611	5084	5389	NoV II	GII.4	100	II.4|2012	97
KP864120.1	KP864120.1_Shanghai_2015	Shanghai	2015	KP864120.1_Shanghai_2015	305	GII.4	Sydney_2012	U07611	5084	5389	NoV II	GII.4	100	II.4|2012	99
KP864121.1	KP864121.1_Shanghai_2015	Shanghai	2015	KP864121.1_Shanghai_2015	305	GII.4	Sydney_2012	U07611	5084	5389	NoV II	GII.4	100	II.4|2012	98
KP864122.1	KP864122.1_Shanghai_2015	Shanghai	2015	KP864122.1_Shanghai_2015	305	GII.4	Sydney_2012	U07611	5084	5389	NoV II	GII.4	100	II.4|2012	99
KP864123.1	KP864123.1_Shanghai_2015	Shanghai	2015	KP864123.1_Shanghai_2015	305	GII.4	Sydney_2012	U07611	5084	5389	NoV II	GII.4	100	II.4|2012	99
KP864124.1	KP864124.1_Shanghai_2015	Shanghai	2015	KP864124.1_Shanghai_2015	305	GII.4	Sydney_2012	U07611	5084	5389	NoV II	GII.4	100	II.4|2012	97
KP864125.1	KP864125.1_Shanghai_2015	Shanghai	2015	KP864125.1_Shanghai_2015	305	GII.4	Sydney_2012	U07611	5084	5389	NoV II	GII.4	100	II.4|2012	98
KT346370.1	KT346370.1_Shanghai_2014	Shanghai	2014	KT346370.1_Shanghai_2014	687	GII.4	Sydney_2012	U07611	6005	6692	NoV II	GII.4	100	II.4|2012	100
EU400331.1	EU400331.1_Shanxi_2006	Shanxi	2006	EU400331.1_Shanxi_2006	281	GII.4	Hunter_2004	U07611	5084	5365	NoV II	GII.4	100	II.4|2004	70
EU400332.1	EU400332.1_Shanxi_2006	Shanxi	2006	EU400332.1_Shanxi_2006	281	GII.4	Den_Haag_2006b	U07611	5084	5365	NoV II	GII.4	100	II.4|2006b	97
EU794696.1	EU794696.1_Shenzhen_2006	Shenzhen	2006	EU794696.1_Shenzhen_2006	1324			U07611	3685	5009	NoV II
EU794697.1	EU794697.1_Shenzhen_2006	Shenzhen	2006	EU794697.1_Shenzhen_2006	1399			U07611	3689	5088	NoV II
EU794698.1	EU794698.1_Shenzhen_2006	Shenzhen	2006	EU794698.1_Shenzhen_2006	1422			U07611	3676	5098	NoV II
EU794699.1	EU794699.1_Shenzhen_2006	Shenzhen	2006	EU794699.1_Shenzhen_2006	1317			U07611	3688	5005	NoV II
EU794700.1	EU794700.1_Shenzhen_2006	Shenzhen	2006	EU794700.1_Shenzhen_2006	1322			U07611	3687	5009	NoV II
EU794701.1	EU794701.1_Shenzhen_2006	Shenzhen	2006	EU794701.1_Shenzhen_2006	1333			U07611	3688	5021	NoV II
EU794702.1	EU794702.1_Shenzhen_2006	Shenzhen	2006	EU794702.1_Shenzhen_2006	1322			U07611	3687	5009	NoV II
EU794703.1	EU794703.1_Shenzhen_2006	Shenzhen	2006	EU794703.1_Shenzhen_2006	1323			U07611	3686	5009	NoV II
EU794704.1	EU794704.1_Shenzhen_2006	Shenzhen	2006	EU794704.1_Shenzhen_2006	1323			U07611	3686	5009	NoV II
EU794705.1	EU794705.1_Shenzhen_2006	Shenzhen	2006	EU794705.1_Shenzhen_2006	1402			U07611	3688	5090	NoV II
EU794706.1	EU794706.1_Shenzhen_2006	Shenzhen	2006	EU794706.1_Shenzhen_2006	1410			U07611	3688	5098	NoV II
EU794707.1	EU794707.1_Shenzhen_2006	Shenzhen	2006	EU794707.1_Shenzhen_2006	1335			U07611	3686	5021	NoV II
EU794708.1	EU794708.1_Shenzhen_2006	Shenzhen	2006	EU794708.1_Shenzhen_2006	1332			U07611	3686	5018	NoV II
EU794709.1	EU794709.1_Shenzhen_2006	Shenzhen	2006	EU794709.1_Shenzhen_2006	1332			U07611	3686	5018	NoV II
EU794710.1	EU794710.1_Shenzhen_2006	Shenzhen	2006	EU794710.1_Shenzhen_2006	1336			U07611	3686	5022	NoV II
EU794711.1	EU794711.1_Shenzhen_2006	Shenzhen	2006	EU794711.1_Shenzhen_2006	1335			U07611	3686	5021	NoV II
EU794712.1	EU794712.1_Shenzhen_2006	Shenzhen	2006	EU794712.1_Shenzhen_2006	1325			U07611	3687	5012	NoV II
EU794713.1	EU794713.1_Shenzhen_2006	Shenzhen	2006	EU794713.1_Shenzhen_2006	1315			U07611	3686	5001	NoV II
EU794714.1	EU794714.1_Shenzhen_2006	Shenzhen	2006	EU794714.1_Shenzhen_2006	1333			U07611	3676	5009	NoV II
EU794715.1	EU794715.1_Shenzhen_2006	Shenzhen	2006	EU794715.1_Shenzhen_2006	1326			U07611	3686	5012	NoV II
EU794716.1	EU794716.1_Shenzhen_2006	Shenzhen	2006	EU794716.1_Shenzhen_2006	1336			U07611	3676	5012	NoV II
EU794717.1	EU794717.1_Shenzhen_2006	Shenzhen	2006	EU794717.1_Shenzhen_2006	1340			U07611	3676	5016	NoV II
GQ223399.1	GQ223399.1_Shenzhen_2007	Shenzhen	2007	GQ223399.1_Shenzhen_2007	279	GII.4	Den_Haag_2006b	U07611	5402	5681	NoV II	GII.4	100	II.4|2006b	99
GQ223400.1	GQ223400.1_Shenzhen_2007	Shenzhen	2007	GQ223400.1_Shenzhen_2007	279	GII.4	Den_Haag_2006b	U07611	5402	5681	NoV II	GII.4	100	II.4|2006b	99
GQ223401.1	GQ223401.1_Shenzhen_2007	Shenzhen	2007	GQ223401.1_Shenzhen_2007	279	GII.4	Den_Haag_2006b	U07611	5402	5681	NoV II	GII.4	100	II.4|2006b	100
GQ223402.1	GQ223402.1_Shenzhen_2007	Shenzhen	2007	GQ223402.1_Shenzhen_2007	279	GII.4	Den_Haag_2006b	U07611	5402	5681	NoV II	GII.4	100	II.4|2006b	98
GQ223403.1	GQ223403.1_Shenzhen_2007	Shenzhen	2007	GQ223403.1_Shenzhen_2007	279	GII.4	Den_Haag_2006b	U07611	5402	5681	NoV II	GII.4	100	II.4|2006b	100
GQ223404.1	GQ223404.1_Shenzhen_2007	Shenzhen	2007	GQ223404.1_Shenzhen_2007	279	GII.4	Den_Haag_2006b	U07611	5402	5681	NoV II	GII.4	100	II.4|2006b	98
JQ861907.1	JQ861907.1_Shenzhen_2011	Shenzhen	2011	JQ861907.1_Shenzhen_2011	580	GII.4	Den_Haag_2006b	U07611	4645	5225	NoV II	GII.4	88	II.4|2006b	97
JQ861909.1	JQ861909.1_Shenzhen_2011	Shenzhen	2011	JQ861909.1_Shenzhen_2011	583	GII.4	Den_Haag_2006b	U07611	4642	5225	NoV II	GII.4	90	II.4|2006b	73
JQ861910.1	JQ861910.1_Shenzhen_2011	Shenzhen	2011	JQ861910.1_Shenzhen_2011	583	GII.4	Den_Haag_2006b	U07611	4642	5225	NoV II	GII.4	93	II.4|2006b	96
JQ861911.1	JQ861911.1_Shenzhen_2011	Shenzhen	2011	JQ861911.1_Shenzhen_2011	583	GII.4	Could not assign	U07611	4642	5225	NoV II	GII.4	90	II.4|2006b	65
JQ861912.1	JQ861912.1_Shenzhen_2011	Shenzhen	2011	JQ861912.1_Shenzhen_2011	583	GII.4	Den_Haag_2006b	U07611	4642	5225	NoV II	GII.4	93	II.4|2006b	98
JQ861913.1	JQ861913.1_Shenzhen_2011	Shenzhen	2011	JQ861913.1_Shenzhen_2011	583	GII.4	Den_Haag_2006b	U07611	4642	5225	NoV II	GII.4	84	II.4|2006b	78
JQ861914.1	JQ861914.1_Shenzhen_2011	Shenzhen	2011	JQ861914.1_Shenzhen_2011	583	GII.4	Den_Haag_2006b	U07611	4642	5225	NoV II	GII.4	90	II.4|2006b	93
JQ861915.1	JQ861915.1_Shenzhen_2011	Shenzhen	2011	JQ861915.1_Shenzhen_2011	583	GII.4	Den_Haag_2006b	U07611	4642	5225	NoV II	GII.4	93	II.4|2006b	89
JQ861916.1	JQ861916.1_Shenzhen_2011	Shenzhen	2011	JQ861916.1_Shenzhen_2011	583	GII.4	Den_Haag_2006b	U07611	4642	5225	NoV II	GII.4	85	II.4|2006b	87
JQ861917.1	JQ861917.1_Shenzhen_2011	Shenzhen	2011	JQ861917.1_Shenzhen_2011	583	GII.4	Den_Haag_2006b	U07611	4642	5225	NoV II	GII.4	91	II.4|2006b	93
JQ861918.1	JQ861918.1_Shenzhen_2011	Shenzhen	2011	JQ861918.1_Shenzhen_2011	583	GII.4	Den_Haag_2006b	U07611	4642	5225	NoV II	GII.4	96	II.4|2006b	77
JQ861919.1	JQ861919.1_Shenzhen_2011	Shenzhen	2011	JQ861919.1_Shenzhen_2011	583	GII.4	Den_Haag_2006b	U07611	4642	5225	NoV II	GII.4	94	II.4|2006b	89
JQ861920.1	JQ861920.1_Shenzhen_2011	Shenzhen	2011	JQ861920.1_Shenzhen_2011	583	GII.4	Den_Haag_2006b	U07611	4642	5225	NoV II	GII.4	91	II.4|2006b	92
JQ861921.1	JQ861921.1_Shenzhen_2011	Shenzhen	2011	JQ861921.1_Shenzhen_2011	583	GII.4	Den_Haag_2006b	U07611	4642	5225	NoV II	GII.4	93	II.4|2006b	86
JQ861922.1	JQ861922.1_Shenzhen_2011	Shenzhen	2011	JQ861922.1_Shenzhen_2011	583	GII.4	Den_Haag_2006b	U07611	4642	5225	NoV II	GII.4	87	II.4|2006b	94
JQ861923.1	JQ861923.1_Shenzhen_2011	Shenzhen	2011	JQ861923.1_Shenzhen_2011	583	GII.4	Den_Haag_2006b	U07611	4642	5225	NoV II	GII.4	89	II.4|2006b	88
JQ861924.1	JQ861924.1_Shenzhen_2011	Shenzhen	2011	JQ861924.1_Shenzhen_2011	583	GII.4	Den_Haag_2006b	U07611	4642	5225	NoV II	GII.4	81	II.4|2006b	76
JQ861925.1	JQ861925.1_Shenzhen_2011	Shenzhen	2011	JQ861925.1_Shenzhen_2011	583	GII.4	Den_Haag_2006b	U07611	4642	5225	NoV II	GII.4	91	II.4|2006b	91
JQ861926.1	JQ861926.1_Shenzhen_2011	Shenzhen	2011	JQ861926.1_Shenzhen_2011	583	GII.4	Could not assign	U07611	4642	5225	NoV II	GII.4	91	II.4|2006b	52
JQ861927.1	JQ861927.1_Shenzhen_2011	Shenzhen	2011	JQ861927.1_Shenzhen_2011	583	GII.4	Den_Haag_2006b	U07611	4642	5225	NoV II	GII.4	95	II.4|2006b	88
JQ861928.1	JQ861928.1_Shenzhen_2011	Shenzhen	2011	JQ861928.1_Shenzhen_2011	583	GII.4	Could not assign	U07611	4642	5225	NoV II	GII.4	94	II.4|2006b	49
JQ861929.1	JQ861929.1_Shenzhen_2011	Shenzhen	2011	JQ861929.1_Shenzhen_2011	583	GII.4	Could not assign	U07611	4642	5225	NoV II	GII.4	94	II.4|2006b	59
JQ861930.1	JQ861930.1_Shenzhen_2011	Shenzhen	2011	JQ861930.1_Shenzhen_2011	583	GII.4	Could not assign	U07611	4642	5225	NoV II	GII.4	90	II.4|2006b	49
JQ861931.1	JQ861931.1_Shenzhen_2011	Shenzhen	2011	JQ861931.1_Shenzhen_2011	583	GII.4	Could not assign	U07611	4642	5225	NoV II	GII.4	92	II.4|2006b	52
JQ861932.1	JQ861932.1_Shenzhen_2011	Shenzhen	2011	JQ861932.1_Shenzhen_2011	583	GII.4	Could not assign	U07611	4642	5225	NoV II	GII.4	91	II.4|2006b	55
KJ995534.1	KJ995534.1_Shenzhen_2012	Shenzhen	2012	KJ995534.1_Shenzhen_2012	281	GII.4	Sydney_2012	U07611	5084	5365	NoV II	GII.4	100	II.4|2012	96
KJ995535.1	KJ995535.1_Shenzhen_2012	Shenzhen	2012	KJ995535.1_Shenzhen_2012	281	GII.4	Sydney_2012	U07611	5084	5365	NoV II	GII.4	100	II.4|2012	98
KJ995536.1	KJ995536.1_Shenzhen_2013	Shenzhen	2013	KJ995536.1_Shenzhen_2013	281	GII.4	Sydney_2012	U07611	5084	5365	NoV II	GII.4	100	II.4|2012	99
KJ995537.1	KJ995537.1_Shenzhen_2013	Shenzhen	2013	KJ995537.1_Shenzhen_2013	281	GII.4	Sydney_2012	U07611	5084	5365	NoV II	GII.4	100	II.4|2012	98
KJ995538.1	KJ995538.1_Shenzhen_2013	Shenzhen	2013	KJ995538.1_Shenzhen_2013	281	GII.4	Sydney_2012	U07611	5084	5365	NoV II	GII.4	100	II.4|2012	99
KJ995539.1	KJ995539.1_Shenzhen_2013	Shenzhen	2013	KJ995539.1_Shenzhen_2013	281	GII.4	Sydney_2012	U07611	5084	5365	NoV II	GII.4	100	II.4|2012	97
KJ995540.1	KJ995540.1_Shenzhen_2013	Shenzhen	2013	KJ995540.1_Shenzhen_2013	281	GII.4	Sydney_2012	U07611	5084	5365	NoV II	GII.4	100	II.4|2012	97
KJ995541.1	KJ995541.1_Shenzhen_2012	Shenzhen	2012	KJ995541.1_Shenzhen_2012	281	GII.4	Sydney_2012	U07611	5084	5365	NoV II	GII.4	100	II.4|2012	98
KJ995542.1	KJ995542.1_Shenzhen_2012	Shenzhen	2012	KJ995542.1_Shenzhen_2012	281	GII.4	Sydney_2012	U07611	5084	5365	NoV II	GII.4	100	II.4|2012	100
KJ995543.1	KJ995543.1_Shenzhen_2012	Shenzhen	2012	KJ995543.1_Shenzhen_2012	281	GII.4	Sydney_2012	U07611	5084	5365	NoV II	GII.4	100	II.4|2012	98
KJ995544.1	KJ995544.1_Shenzhen_2012	Shenzhen	2012	KJ995544.1_Shenzhen_2012	281	GII.4	Sydney_2012	U07611	5084	5365	NoV II	GII.4	100	II.4|2012	97
KJ995545.1	KJ995545.1_Shenzhen_2012	Shenzhen	2012	KJ995545.1_Shenzhen_2012	281	GII.4	Sydney_2012	U07611	5084	5365	NoV II	GII.4	100	II.4|2012	99
KJ995546.1	KJ995546.1_Shenzhen_2012	Shenzhen	2012	KJ995546.1_Shenzhen_2012	281	GII.4	Sydney_2012	U07611	5084	5365	NoV II	GII.4	100	II.4|2012	99
KJ995547.1	KJ995547.1_Shenzhen_2012	Shenzhen	2012	KJ995547.1_Shenzhen_2012	281	GII.4	Sydney_2012	U07611	5084	5365	NoV II	GII.4	100	II.4|2012	96
KJ995548.1	KJ995548.1_Shenzhen_2012	Shenzhen	2012	KJ995548.1_Shenzhen_2012	281	GII.4	Sydney_2012	U07611	5084	5365	NoV II	GII.4	100	II.4|2012	99
KJ995549.1	KJ995549.1_Shenzhen_2012	Shenzhen	2012	KJ995549.1_Shenzhen_2012	281	GII.4	Sydney_2012	U07611	5084	5365	NoV II	GII.4	100	II.4|2012	97
KJ995550.1	KJ995550.1_Shenzhen_2012	Shenzhen	2012	KJ995550.1_Shenzhen_2012	281	GII.4	Sydney_2012	U07611	5084	5365	NoV II	GII.4	100	II.4|2012	96
GQ379133.1	GQ379133.1_Tianjin_2008	Tianjin	2008	GQ379133.1_Tianjin_2008	346	GII.4	Den_Haag_2006b	U07611	5028	5374	NoV II	GII.4	100	II.4|2006b	96
GQ379134.1	GQ379134.1_Tianjin_2008	Tianjin	2008	GQ379134.1_Tianjin_2008	346	GII.4	Den_Haag_2006b	U07611	5025	5370	NoV II	GII.4	100	II.4|2006b	96
GQ379135.1	GQ379135.1_Tianjin_2008	Tianjin	2008	GQ379135.1_Tianjin_2008	346	GII.4	Den_Haag_2006b	U07611	5025	5371	NoV II	GII.4	100	II.4|2006b	96
GQ379136.1	GQ379136.1_Tianjin_2008	Tianjin	2008	GQ379136.1_Tianjin_2008	346	GII.4	Den_Haag_2006b	U07611	5024	5369	NoV II	GII.4	100	II.4|2006b	94
GQ379137.1	GQ379137.1_Tianjin_2008	Tianjin	2008	GQ379137.1_Tianjin_2008	346	GII.4	Den_Haag_2006b	U07611	5029	5375	NoV II	GII.4	100	II.4|2006b	99
GQ379138.1	GQ379138.1_Tianjin_2008	Tianjin	2008	GQ379138.1_Tianjin_2008	346	GII.4	Den_Haag_2006b	U07611	5028	5374	NoV II	GII.4	100	II.4|2006b	95
GQ379139.1	GQ379139.1_Tianjin_2008	Tianjin	2008	GQ379139.1_Tianjin_2008	346	GII.4	Den_Haag_2006b	U07611	5025	5371	NoV II	GII.4	100	II.4|2006b	97
GQ379140.1	GQ379140.1_Tianjin_2008	Tianjin	2008	GQ379140.1_Tianjin_2008	346	GII.4	Den_Haag_2006b	U07611	5023	5369	NoV II	GII.4	100	II.4|2006b	92
GQ379141.1	GQ379141.1_Tianjin_2008	Tianjin	2008	GQ379141.1_Tianjin_2008	346	GII.4	Den_Haag_2006b	U07611	5027	5373	NoV II	GII.4	100	II.4|2006b	99
GQ379142.1	GQ379142.1_Tianjin_2008	Tianjin	2008	GQ379142.1_Tianjin_2008	346	GII.4	Den_Haag_2006b	U07611	5028	5374	NoV II	GII.4	100	II.4|2006b	94
GQ379143.1	GQ379143.1_Tianjin_2008	Tianjin	2008	GQ379143.1_Tianjin_2008	346	GII.4	Den_Haag_2006b	U07611	5027	5372	NoV II	GII.4	100	II.4|2006b	97
GQ379144.1	GQ379144.1_Tianjin_2008	Tianjin	2008	GQ379144.1_Tianjin_2008	346	GII.4	Den_Haag_2006b	U07611	5029	5375	NoV II	GII.4	100	II.4|2006b	96
GQ379145.1	GQ379145.1_Tianjin_2008	Tianjin	2008	GQ379145.1_Tianjin_2008	346	GII.4	Den_Haag_2006b	U07611	5031	5377	NoV II	GII.4	100	II.4|2006b	96
GQ379147.1	GQ379147.1_Tianjin_2008	Tianjin	2008	GQ379147.1_Tianjin_2008	346	GII.4	Den_Haag_2006b	U07611	5032	5378	NoV II	GII.4	100	II.4|2006b	96
GQ379148.1	GQ379148.1_Tianjin_2008	Tianjin	2008	GQ379148.1_Tianjin_2008	346	GII.4	Den_Haag_2006b	U07611	5031	5377	NoV II	GII.4	100	II.4|2006b	99
GQ379149.1	GQ379149.1_Tianjin_2008	Tianjin	2008	GQ379149.1_Tianjin_2008	346	GII.4	Den_Haag_2006b	U07611	5027	5373	NoV II	GII.4	100	II.4|2006b	97
GQ379150.1	GQ379150.1_Tianjin_2008	Tianjin	2008	GQ379150.1_Tianjin_2008	346	GII.4	Den_Haag_2006b	U07611	5026	5372	NoV II	GII.4	100	II.4|2006b	97
GQ379151.1	GQ379151.1_Tianjin_2008	Tianjin	2008	GQ379151.1_Tianjin_2008	346	GII.4	Den_Haag_2006b	U07611	5028	5374	NoV II	GII.4	100	II.4|2006b	95
GQ379152.1	GQ379152.1_Tianjin_2008	Tianjin	2008	GQ379152.1_Tianjin_2008	346	GII.4	Den_Haag_2006b	U07611	5030	5377	NoV II	GII.4	100	II.4|2006b	100
GQ379153.1	GQ379153.1_Tianjin_2008	Tianjin	2008	GQ379153.1_Tianjin_2008	346	GII.4	Den_Haag_2006b	U07611	5031	5378	NoV II	GII.4	100	II.4|2006b	100
GQ379154.1	GQ379154.1_Tianjin_2008	Tianjin	2008	GQ379154.1_Tianjin_2008	346	GII.4	Den_Haag_2006b	U07611	5028	5374	NoV II	GII.4	100	II.4|2006b	100
JQ750992.1	JQ750992.1_Wuhan_2007	Wuhan	2007	JQ750992.1_Wuhan_2007	324	GII.4	Den_Haag_2006b	U07611	5047	5371	NoV II	GII.4	100	II.4|2006b	99
JQ750993.1	JQ750993.1_Wuhan_2007	Wuhan	2007	JQ750993.1_Wuhan_2007	324	GII.4	Den_Haag_2006b	U07611	5047	5371	NoV II	GII.4	100	II.4|2006b	99
JQ750994.1	JQ750994.1_Wuhan_2008	Wuhan	2008	JQ750994.1_Wuhan_2008	324	GII.4	Den_Haag_2006b	U07611	5047	5371	NoV II	GII.4	100	II.4|2006b	96
JQ750995.1	JQ750995.1_Wuhan_2009	Wuhan	2009	JQ750995.1_Wuhan_2009	324	GII.4	Den_Haag_2006b	U07611	5047	5371	NoV II	GII.4	100	II.4|2006b	92
JQ750996.1	JQ750996.1_Wuhan_2010	Wuhan	2010	JQ750996.1_Wuhan_2010	324	GII.4	Den_Haag_2006b	U07611	5047	5371	NoV II	GII.4	100	II.4|2006b	99
JQ751001.1	JQ751001.1_Wuhan_2009	Wuhan	2009	JQ751001.1_Wuhan_2009	329			U07611	4278	4607	NoV II
JQ751002.1	JQ751002.1_Wuhan_2009	Wuhan	2009	JQ751002.1_Wuhan_2009	329			U07611	4278	4607	NoV II
JQ751003.1	JQ751003.1_Wuhan_2010	Wuhan	2010	JQ751003.1_Wuhan_2010	329			U07611	4278	4607	NoV II
JQ751004.1	JQ751004.1_Wuhan_2010	Wuhan	2010	JQ751004.1_Wuhan_2010	329			U07611	4278	4607	NoV II
JQ751005.1	JQ751005.1_Wuhan_2010	Wuhan	2010	JQ751005.1_Wuhan_2010	329			U07611	4278	4607	NoV II
JQ751006.1	JQ751006.1_Wuhan_2007	Wuhan	2007	JQ751006.1_Wuhan_2007	329			U07611	4278	4607	NoV II
JQ751007.1	JQ751007.1_Wuhan_2007	Wuhan	2007	JQ751007.1_Wuhan_2007	329			U07611	4278	4607	NoV II
JQ751008.1	JQ751008.1_Wuhan_2007	Wuhan	2007	JQ751008.1_Wuhan_2007	329			U07611	4278	4607	NoV II
JQ751009.1	JQ751009.1_Wuhan_2007	Wuhan	2007	JQ751009.1_Wuhan_2007	329			U07611	4278	4607	NoV II
JQ751010.1	JQ751010.1_Wuhan_2007	Wuhan	2007	JQ751010.1_Wuhan_2007	329			U07611	4278	4607	NoV II
JQ751011.1	JQ751011.1_Wuhan_2008	Wuhan	2008	JQ751011.1_Wuhan_2008	329			U07611	4278	4607	NoV II
JQ751012.1	JQ751012.1_Wuhan_2009	Wuhan	2009	JQ751012.1_Wuhan_2009	329			U07611	4278	4607	NoV II
JQ751013.1	JQ751013.1_Wuhan_2010	Wuhan	2010	JQ751013.1_Wuhan_2010	329			U07611	4278	4607	NoV II
JQ751045.1	JQ751045.1_Wuhan_2007	Wuhan	2007	JQ751045.1_Wuhan_2007	1093	GII.4	Den_Haag_2006b	U07611	4278	5371	NoV II	GII.4	100	II.4|2006b	98
JQ751046.1	JQ751046.1_Wuhan_2007	Wuhan	2007	JQ751046.1_Wuhan_2007	1093	GII.4	Den_Haag_2006b	U07611	4278	5371	NoV II	GII.4	100	II.4|2006b	100
JQ751047.1	JQ751047.1_Wuhan_2008	Wuhan	2008	JQ751047.1_Wuhan_2008	1093	GII.4	Den_Haag_2006b	U07611	4278	5371	NoV II	GII.4	100	II.4|2006b	95
JQ751048.1	JQ751048.1_Wuhan_2008	Wuhan	2008	JQ751048.1_Wuhan_2008	1093	GII.4	Den_Haag_2006b	U07611	4278	5371	NoV II	GII.4	100	II.4|2006b	97
JQ751049.1	JQ751049.1_Wuhan_2009	Wuhan	2009	JQ751049.1_Wuhan_2009	1093	GII.4	Den_Haag_2006b	U07611	4278	5371	NoV II	GII.4	100	II.4|2006b	97
JQ751050.1	JQ751050.1_Wuhan_2009	Wuhan	2009	JQ751050.1_Wuhan_2009	1093	GII.4	Den_Haag_2006b	U07611	4278	5371	NoV II	GII.4	100	II.4|2006b	91
JQ751051.1	JQ751051.1_Wuhan_2010	Wuhan	2010	JQ751051.1_Wuhan_2010	1093	GII.4	Den_Haag_2006b	U07611	4278	5371	NoV II	GII.4	100	II.4|2006b	100
JQ751052.1	JQ751052.1_Wuhan_2008	Wuhan	2008	JQ751052.1_Wuhan_2008	1093	GII.4	Den_Haag_2006b	U07611	4278	5371	NoV II	GII.4	100	II.4|2006b	97
JQ751053.1	JQ751053.1_Wuhan_2008	Wuhan	2008	JQ751053.1_Wuhan_2008	1093	GII.4	Den_Haag_2006b	U07611	4278	5371	NoV II	GII.4	100	II.4|2006b	88
JQ751054.1	JQ751054.1_Wuhan_2009	Wuhan	2009	JQ751054.1_Wuhan_2009	1093	GII.4	Could not assign	U07611	4278	5371	NoV II	GII.4	100	II.4|2006b	68
JQ751055.1	JQ751055.1_Wuhan_2009	Wuhan	2009	JQ751055.1_Wuhan_2009	1093	GII.4	Den_Haag_2006b	U07611	4278	5371	NoV II	GII.4	100	II.4|2006b	93
JF947180.1	JF947180.1_Xiamen_2011	Xiamen	2011	JF947180.1_Xiamen_2011	306	GII.4	New_Orleans_2009	U07611	5084	5390	NoV II	GII.4	100	II.4|2009	87
JF947181.1	JF947181.1_Xiamen_2011	Xiamen	2011	JF947181.1_Xiamen_2011	306	GII.6		U07611	5084	5390	NoV II	GII.6	100
KC783724.1	KC783724.1_Xiamen_2012	Xiamen	2012	KC783724.1_Xiamen_2012	323	GII.4	Den_Haag_2006b	U07611	5064	5387	NoV II	GII.4	100	II.4|2006b	98
JX155737.1	JX155737.1_Xian_2010	Xian	2010	JX155737.1_Xian_2010	1623	GII.4	Den_Haag_2006b	U07611	5084	6710	NoV II	GII.4	100	II.4|2006b	100
JX155738.1	JX155738.1_Xian_2010	Xian	2010	JX155738.1_Xian_2010	1623	GII.4	Den_Haag_2006b	U07611	5084	6707	NoV II	GII.4	100	II.4|2006b	100
JX155739.1	JX155739.1_Xian_2010	Xian	2010	JX155739.1_Xian_2010	1623	GII.4	Den_Haag_2006b	U07611	5084	6707	NoV II	GII.4	100	II.4|2006b	100
JX155740.1	JX155740.1_Xian_2010	Xian	2010	JX155740.1_Xian_2010	1623	GII.4	Den_Haag_2006b	U07611	5084	6707	NoV II	GII.4	100	II.4|2006b	100
JX155741.1	JX155741.1_Xian_2010	Xian	2010	JX155741.1_Xian_2010	1623	GII.4	Den_Haag_2006b	U07611	5084	6707	NoV II	GII.4	100	II.4|2006b	100
JX155742.1	JX155742.1_Xian_2010	Xian	2010	JX155742.1_Xian_2010	1623	GII.4	Den_Haag_2006b	U07611	5084	6707	NoV II	GII.4	100	II.4|2006b	100
JX155743.1	JX155743.1_Xian_2010	Xian	2010	JX155743.1_Xian_2010	1623	GII.4	Den_Haag_2006b	U07611	5084	6707	NoV II	GII.4	100	II.4|2006b	100
JX155744.1	JX155744.1_Xian_2010	Xian	2010	JX155744.1_Xian_2010	1623	GII.4	Den_Haag_2006b	U07611	5084	6707	NoV II	GII.4	100	II.4|2006b	100
JX155745.1	JX155745.1_Xian_2010	Xian	2010	JX155745.1_Xian_2010	1623	GII.4	Den_Haag_2006b	U07611	5084	6707	NoV II	GII.4	100	II.4|2006b	100
JX155746.1	JX155746.1_Xian_2010	Xian	2010	JX155746.1_Xian_2010	1623	GII.4	Den_Haag_2006b	U07611	5084	6707	NoV II	GII.4	100	II.4|2006b	100
JX155747.1	JX155747.1_Xian_2010	Xian	2010	JX155747.1_Xian_2010	1623	GII.4	Den_Haag_2006b	U07611	5084	6707	NoV II	GII.4	100	II.4|2006b	100
JX155748.1	JX155748.1_Xian_2010	Xian	2010	JX155748.1_Xian_2010	1623	GII.4	Den_Haag_2006b	U07611	5084	6707	NoV II	GII.4	100	II.4|2006b	100
JX155749.1	JX155749.1_Xian_2010	Xian	2010	JX155749.1_Xian_2010	1623	GII.4	Den_Haag_2006b	U07611	5084	6707	NoV II	GII.4	100	II.4|2006b	100
JX155750.1	JX155750.1_Xian_2010	Xian	2010	JX155750.1_Xian_2010	1623	GII.4	Den_Haag_2006b	U07611	5084	6707	NoV II	GII.4	100	II.4|2006b	100
JX155751.1	JX155751.1_Xian_2010	Xian	2010	JX155751.1_Xian_2010	1623	GII.4	Den_Haag_2006b	U07611	5084	6707	NoV II	GII.4	100	II.4|2006b	100
JX155752.1	JX155752.1_Xian_2010	Xian	2010	JX155752.1_Xian_2010	1623	GII.4	Den_Haag_2006b	U07611	5084	6707	NoV II	GII.4	100	II.4|2006b	100
JX155753.1	JX155753.1_Xian_2010	Xian	2010	JX155753.1_Xian_2010	1623	GII.4	Den_Haag_2006b	U07611	5084	6707	NoV II	GII.4	100	II.4|2006b	100
JX155754.1	JX155754.1_Xian_2010	Xian	2010	JX155754.1_Xian_2010	1623	GII.4	Den_Haag_2006b	U07611	5084	6707	NoV II	GII.4	100	II.4|2006b	100
KJ938972.1	KJ938972.1_Xiangyang_2013	Xiangyang	2013	KJ938972.1_Xiangyang_2013	303	GII.4	Sydney_2012	U07611	5084	5387	NoV II	GII.4	100	II.4|2012	78
KJ938973.1	KJ938973.1_Xiangyang_2013	Xiangyang	2013	KJ938973.1_Xiangyang_2013	303	GII.4	Sydney_2012	U07611	5084	5387	NoV II	GII.4	100	II.4|2012	98
KJ938975.1	KJ938975.1_Xiangyang_2013	Xiangyang	2013	KJ938975.1_Xiangyang_2013	303	GII.4	Sydney_2012	U07611	5084	5387	NoV II	GII.4	100	II.4|2012	82
KJ938976.1	KJ938976.1_Xiangyang_2013	Xiangyang	2013	KJ938976.1_Xiangyang_2013	303	GII.4	Sydney_2012	U07611	5084	5387	NoV II	GII.4	100	II.4|2012	93
KJ938978.1	KJ938978.1_Xiangyang_2013	Xiangyang	2013	KJ938978.1_Xiangyang_2013	303	GII.4	Sydney_2012	U07611	5084	5387	NoV II	GII.4	100	II.4|2012	97
KJ938979.1	KJ938979.1_Xiangyang_2013	Xiangyang	2013	KJ938979.1_Xiangyang_2013	303	GII.4	Sydney_2012	U07611	5084	5387	NoV II	GII.4	100	II.4|2012	95
KJ938981.1	KJ938981.1_Xiangyang_2013	Xiangyang	2013	KJ938981.1_Xiangyang_2013	303	GII.4	Sydney_2012	U07611	5084	5387	NoV II	GII.4	100	II.4|2012	99
KJ938983.1	KJ938983.1_Xiangyang_2013	Xiangyang	2013	KJ938983.1_Xiangyang_2013	303	GII.4	Sydney_2012	U07611	5084	5387	NoV II	GII.4	100	II.4|2012	87
KJ938984.1	KJ938984.1_Xiangyang_2013	Xiangyang	2013	KJ938984.1_Xiangyang_2013	303	GII.4	Sydney_2012	U07611	5084	5387	NoV II	GII.4	100	II.4|2012	98
KJ938987.1	KJ938987.1_Xiangyang_2013	Xiangyang	2013	KJ938987.1_Xiangyang_2013	303	GII.4	Sydney_2012	U07611	5084	5387	NoV II	GII.4	100	II.4|2012	82
KJ938989.1	KJ938989.1_Xiangyang_2013	Xiangyang	2013	KJ938989.1_Xiangyang_2013	303	GII.4	Den_Haag_2006b	U07611	5084	5387	NoV II	GII.4	100	II.4|2006b	82
KJ938996.1	KJ938996.1_Xiangyang_2013	Xiangyang	2013	KJ938996.1_Xiangyang_2013	303	GII.4	Sydney_2012	U07611	5084	5387	NoV II	GII.4	100	II.4|2012	94
AB924666.1	AB924666.1_Yunnan_2013	Yunnan	2013	AB924666.1_Yunnan_2013	288	GII.4	Den_Haag_2006b	U07611	5084	5372	NoV II	GII.4	100	II.4|2006b	100
AB924667.1	AB924667.1_Yunnan_2013	Yunnan	2013	AB924667.1_Yunnan_2013	288	GII.4	Den_Haag_2006b	U07611	5084	5372	NoV II	GII.4	100	II.4|2006b	100
AB924668.1	AB924668.1_Yunnan_2013	Yunnan	2013	AB924668.1_Yunnan_2013	288	GII.4	Den_Haag_2006b	U07611	5084	5372	NoV II	GII.4	100	II.4|2006b	86
AB924670.1	AB924670.1_Yunnan_2013	Yunnan	2013	AB924670.1_Yunnan_2013	288	GII.4	Den_Haag_2006b	U07611	5084	5372	NoV II	GII.4	100	II.4|2006b	100
AB924672.1	AB924672.1_Yunnan_2013	Yunnan	2013	AB924672.1_Yunnan_2013	288	GII.4	Den_Haag_2006b	U07611	5084	5372	NoV II	GII.4	100	II.4|2006b	99
AB924673.1	AB924673.1_Yunnan_2013	Yunnan	2013	AB924673.1_Yunnan_2013	288	GII.4	Den_Haag_2006b	U07611	5084	5372	NoV II	GII.4	100	II.4|2006b	100
AB924674.1	AB924674.1_Yunnan_2013	Yunnan	2013	AB924674.1_Yunnan_2013	288	GII.4	Den_Haag_2006b	U07611	5084	5372	NoV II	GII.4	100	II.4|2006b	95
AB924675.1	AB924675.1_Yunnan_2013	Yunnan	2013	AB924675.1_Yunnan_2013	288	GII.4	Den_Haag_2006b	U07611	5084	5372	NoV II	GII.4	100	II.4|2006b	100
AB924676.1	AB924676.1_Yunnan_2013	Yunnan	2013	AB924676.1_Yunnan_2013	288	GII.4	Den_Haag_2006b	U07611	5084	5372	NoV II	GII.4	100	II.4|2006b	100
AB924677.1	AB924677.1_Yunnan_2013	Yunnan	2013	AB924677.1_Yunnan_2013	288	GII.4	Den_Haag_2006b	U07611	5084	5372	NoV II	GII.4	100	II.4|2006b	100

## Sheet: 624_GII.4
624_GII.4: 624 sequences subtyped into noroviruses GII.4 variants in China between 2004 and 2015.
GenBank Accession ID	traits	locations	Year	name	length	ORF2	ORF2_variant	refseq	begin	end	genogroup	ORF2_genotype	ORF2_genotype_support	ORF2_variant	ORF2_variant_support
EU400360.1	EU400360.1_Anhui_2006	Anhui	2006	EU400360.1_Anhui_2006	281	GII.4	Den_Haag_2006b	U07611	5084	5365	NoV II	GII.4	100	II.4|2006b	99
EU400361.1	EU400361.1_Anhui_2006	Anhui	2006	EU400361.1_Anhui_2006	281	GII.4	Den_Haag_2006b	U07611	5084	5365	NoV II	GII.4	100	II.4|2006b	79
EU400362.1	EU400362.1_Anhui_2006	Anhui	2006	EU400362.1_Anhui_2006	281	GII.4	Den_Haag_2006b	U07611	5084	5365	NoV II	GII.4	100	II.4|2006b	98
EU400363.1	EU400363.1_Anhui_2006	Anhui	2006	EU400363.1_Anhui_2006	281	GII.4	Den_Haag_2006b	U07611	5084	5365	NoV II	GII.4	100	II.4|2006b	84
EU400364.1	EU400364.1_Anhui_2006	Anhui	2006	EU400364.1_Anhui_2006	281	GII.4	Den_Haag_2006b	U07611	5084	5365	NoV II	GII.4	100	II.4|2006b	100
EU854308.1	EU854308.1_Beijing_2008	Beijing	2008	EU854308.1_Beijing_2008	747	GII.4	Den_Haag_2006b	U07611	5084	5830	NoV II	GII.4	100	II.4|2006b	98
EU854309.1	EU854309.1_Beijing_2008	Beijing	2008	EU854309.1_Beijing_2008	628	GII.4	Den_Haag_2006b	U07611	5084	5712	NoV II	GII.4	100	II.4|2006b	100
EU854310.1	EU854310.1_Beijing_2008	Beijing	2008	EU854310.1_Beijing_2008	696	GII.4	Den_Haag_2006b	U07611	5084	5780	NoV II	GII.4	100	II.4|2006b	100
EU854311.1	EU854311.1_Beijing_2008	Beijing	2008	EU854311.1_Beijing_2008	699	GII.4	Den_Haag_2006b	U07611	5084	5783	NoV II	GII.4	100	II.4|2006b	100
EU854312.1	EU854312.1_Beijing_2008	Beijing	2008	EU854312.1_Beijing_2008	696	GII.4	Den_Haag_2006b	U07611	5084	5780	NoV II	GII.4	100	II.4|2006b	100
EU854313.1	EU854313.1_Beijing_2008	Beijing	2008	EU854313.1_Beijing_2008	693	GII.4	Den_Haag_2006b	U07611	5084	5777	NoV II	GII.4	100	II.4|2006b	100
EU854314.1	EU854314.1_Beijing_2008	Beijing	2008	EU854314.1_Beijing_2008	691	GII.4	Den_Haag_2006b	U07611	5084	5775	NoV II	GII.4	100	II.4|2006b	100
EU854315.1	EU854315.1_Beijing_2008	Beijing	2008	EU854315.1_Beijing_2008	707	GII.4	Den_Haag_2006b	U07611	5071	5778	NoV II	GII.4	100	II.4|2006b	100
EU854316.1	EU854316.1_Beijing_2008	Beijing	2008	EU854316.1_Beijing_2008	694	GII.4	Den_Haag_2006b	U07611	5084	5778	NoV II	GII.4	100	II.4|2006b	100
EU854317.1	EU854317.1_Beijing_2008	Beijing	2008	EU854317.1_Beijing_2008	690	GII.4	Den_Haag_2006b	U07611	5084	5774	NoV II	GII.4	100	II.4|2006b	100
EU854318.1	EU854318.1_Beijing_2008	Beijing	2008	EU854318.1_Beijing_2008	770	GII.4	Den_Haag_2006b	U07611	5084	5854	NoV II	GII.4	100	II.4|2006b	97
EU854319.1	EU854319.1_Beijing_2007	Beijing	2007	EU854319.1_Beijing_2007	691	GII.4	Den_Haag_2006b	U07611	5084	5775	NoV II	GII.4	100	II.4|2006b	100
GQ380645.1	GQ380645.1_Beijing_2007	Beijing	2007	GQ380645.1_Beijing_2007	358	GII.4	Den_Haag_2006b	U07611	5031	5390	NoV II	GII.4	100	II.4|2006b	87
GQ380646.1	GQ380646.1_Beijing_2007	Beijing	2007	GQ380646.1_Beijing_2007	358	GII.4	Den_Haag_2006b	U07611	5030	5389	NoV II	GII.4	100	II.4|2006b	88
GQ380647.1	GQ380647.1_Beijing_2007	Beijing	2007	GQ380647.1_Beijing_2007	361	GII.4	Den_Haag_2006b	U07611	5028	5390	NoV II	GII.4	100	II.4|2006b	93
GQ380648.1	GQ380648.1_Beijing_2007	Beijing	2007	GQ380648.1_Beijing_2007	358	GII.4	Den_Haag_2006b	U07611	5031	5390	NoV II	GII.4	100	II.4|2006b	96
GQ380649.1	GQ380649.1_Beijing_2007	Beijing	2007	GQ380649.1_Beijing_2007	357	GII.4	Den_Haag_2006b	U07611	5031	5389	NoV II	GII.4	100	II.4|2006b	100
GQ380650.1	GQ380650.1_Beijing_2007	Beijing	2007	GQ380650.1_Beijing_2007	360	GII.4	Den_Haag_2006b	U07611	5029	5390	NoV II	GII.4	100	II.4|2006b	97
GQ856445.1	GQ856445.1_Beijing_2007	Beijing	2007	GQ856445.1_Beijing_2007	3267	GII.4	Den_Haag_2006b	U07611	4293	7560	NoV II	GII.4	100	II.4|2006b	100
GQ856446.1	GQ856446.1_Beijing_2007	Beijing	2007	GQ856446.1_Beijing_2007	3267	GII.4	Den_Haag_2006b	U07611	4293	7560	NoV II	GII.4	100	II.4|2006b	100
GQ856447.1	GQ856447.1_Beijing_2007	Beijing	2007	GQ856447.1_Beijing_2007	3267	GII.4	Den_Haag_2006b	U07611	4293	7560	NoV II	GII.4	100	II.4|2006b	100
GQ856448.1	GQ856448.1_Beijing_2007	Beijing	2007	GQ856448.1_Beijing_2007	3267	GII.4	Den_Haag_2006b	U07611	4293	7560	NoV II	GII.4	100	II.4|2006b	100
GQ856449.1	GQ856449.1_Beijing_2007	Beijing	2007	GQ856449.1_Beijing_2007	3267	GII.4	Den_Haag_2006b	U07611	4293	7563	NoV II	GII.4	100	II.4|2006b	100
GQ856450.1	GQ856450.1_Beijing_2007	Beijing	2007	GQ856450.1_Beijing_2007	3267	GII.4	Den_Haag_2006b	U07611	4293	7563	NoV II	GII.4	100	II.4|2006b	100
GQ856451.1	GQ856451.1_Beijing_2007	Beijing	2007	GQ856451.1_Beijing_2007	3267	GII.4	Den_Haag_2006b	U07611	4293	7560	NoV II	GII.4	100	II.4|2006b	100
GQ856452.1	GQ856452.1_Beijing_2007	Beijing	2007	GQ856452.1_Beijing_2007	3267	GII.4	Den_Haag_2006b	U07611	4293	7563	NoV II	GII.4	100	II.4|2006b	100
GQ856453.1	GQ856453.1_Beijing_2007	Beijing	2007	GQ856453.1_Beijing_2007	3267	GII.4	Den_Haag_2006b	U07611	4293	7560	NoV II	GII.4	100	II.4|2006b	100
GQ856454.1	GQ856454.1_Beijing_2007	Beijing	2007	GQ856454.1_Beijing_2007	3267	GII.4	Den_Haag_2006b	U07611	4293	7560	NoV II	GII.4	100	II.4|2006b	100
GQ856455.1	GQ856455.1_Beijing_2007	Beijing	2007	GQ856455.1_Beijing_2007	3267	GII.4	Den_Haag_2006b	U07611	4293	7560	NoV II	GII.4	100	II.4|2006b	100
GQ856456.1	GQ856456.1_Beijing_2007	Beijing	2007	GQ856456.1_Beijing_2007	3267	GII.4	Den_Haag_2006b	U07611	4293	7560	NoV II	GII.4	100	II.4|2006b	100
GQ856457.1	GQ856457.1_Beijing_2008	Beijing	2008	GQ856457.1_Beijing_2008	3267	GII.4	Den_Haag_2006b	U07611	4293	7560	NoV II	GII.4	100	II.4|2006b	100
GQ856458.1	GQ856458.1_Beijing_2008	Beijing	2008	GQ856458.1_Beijing_2008	3267	GII.4	Den_Haag_2006b	U07611	4293	7560	NoV II	GII.4	100	II.4|2006b	100
GQ856459.1	GQ856459.1_Beijing_2008	Beijing	2008	GQ856459.1_Beijing_2008	3267	GII.4	Den_Haag_2006b	U07611	4293	7560	NoV II	GII.4	100	II.4|2006b	100
GQ856460.1	GQ856460.1_Beijing_2008	Beijing	2008	GQ856460.1_Beijing_2008	3267	GII.4	Den_Haag_2006b	U07611	4293	7560	NoV II	GII.4	100	II.4|2006b	100
GQ856461.1	GQ856461.1_Beijing_2007	Beijing	2007	GQ856461.1_Beijing_2007	3267	GII.4	Den_Haag_2006b	U07611	4293	7560	NoV II	GII.4	100	II.4|2006b	100
GU350225.1	GU350225.1_Beijing_2005	Beijing	2005	GU350225.1_Beijing_2005	1623	GII.4	Asia_2003	U07611	5084	6713	NoV II	GII.4	100	II.4|2005	100
KC709581.1	KC709581.1_Beijing_2012	Beijing	2012	KC709581.1_Beijing_2012	281	GII.4	Sydney_2012	U07611	5084	5365	NoV II	GII.4	100	II.4|2012	97
KC709582.1	KC709582.1_Beijing_2012	Beijing	2012	KC709582.1_Beijing_2012	281	GII.4	Sydney_2012	U07611	5084	5365	NoV II	GII.4	100	II.4|2012	95
KC709583.1	KC709583.1_Beijing_2012	Beijing	2012	KC709583.1_Beijing_2012	281	GII.4	Sydney_2012	U07611	5084	5365	NoV II	GII.4	100	II.4|2012	97
KC709584.1	KC709584.1_Beijing_2012	Beijing	2012	KC709584.1_Beijing_2012	281	GII.4	Sydney_2012	U07611	5084	5365	NoV II	GII.4	100	II.4|2012	99
KC709585.1	KC709585.1_Beijing_2012	Beijing	2012	KC709585.1_Beijing_2012	281	GII.4	Sydney_2012	U07611	5084	5365	NoV II	GII.4	100	II.4|2012	98
KC709586.1	KC709586.1_Beijing_2012	Beijing	2012	KC709586.1_Beijing_2012	281	GII.4	Sydney_2012	U07611	5084	5365	NoV II	GII.4	100	II.4|2012	92
KC709587.1	KC709587.1_Beijing_2012	Beijing	2012	KC709587.1_Beijing_2012	281	GII.4	Sydney_2012	U07611	5084	5365	NoV II	GII.4	100	II.4|2012	100
KC709588.1	KC709588.1_Beijing_2012	Beijing	2012	KC709588.1_Beijing_2012	281	GII.4	Den_Haag_2006b	U07611	5084	5365	NoV II	GII.4	100	II.4|2006b	70
KC709589.1	KC709589.1_Beijing_2012	Beijing	2012	KC709589.1_Beijing_2012	281	GII.4	Sydney_2012	U07611	5084	5365	NoV II	GII.4	100	II.4|2012	100
KC709590.1	KC709590.1_Beijing_2012	Beijing	2012	KC709590.1_Beijing_2012	281	GII.4	Sydney_2012	U07611	5084	5365	NoV II	GII.4	100	II.4|2012	100
KC709591.1	KC709591.1_Beijing_2012	Beijing	2012	KC709591.1_Beijing_2012	281	GII.4	Sydney_2012	U07611	5084	5365	NoV II	GII.4	100	II.4|2012	100
KC709592.1	KC709592.1_Beijing_2013	Beijing	2013	KC709592.1_Beijing_2013	281	GII.4	Sydney_2012	U07611	5084	5365	NoV II	GII.4	100	II.4|2012	88
KC709593.1	KC709593.1_Beijing_2013	Beijing	2013	KC709593.1_Beijing_2013	281	GII.4	Sydney_2012	U07611	5084	5365	NoV II	GII.4	100	II.4|2012	99
KC709594.1	KC709594.1_Beijing_2013	Beijing	2013	KC709594.1_Beijing_2013	281	GII.4	Sydney_2012	U07611	5084	5365	NoV II	GII.4	100	II.4|2012	99
KC709597.1	KC709597.1_Beijing_2013	Beijing	2013	KC709597.1_Beijing_2013	281	GII.4	Sydney_2012	U07611	5084	5365	NoV II	GII.4	100	II.4|2012	99
KC709598.1	KC709598.1_Beijing_2013	Beijing	2013	KC709598.1_Beijing_2013	281	GII.4	Sydney_2012	U07611	5084	5365	NoV II	GII.4	100	II.4|2012	98
KC709599.1	KC709599.1_Beijing_2012	Beijing	2012	KC709599.1_Beijing_2012	281	GII.4	Sydney_2012	U07611	5084	5365	NoV II	GII.4	100	II.4|2012	97
KC709600.1	KC709600.1_Beijing_2012	Beijing	2012	KC709600.1_Beijing_2012	281	GII.4	Sydney_2012	U07611	5084	5365	NoV II	GII.4	100	II.4|2012	98
KC709601.1	KC709601.1_Beijing_2012	Beijing	2012	KC709601.1_Beijing_2012	281	GII.4	Sydney_2012	U07611	5084	5365	NoV II	GII.4	100	II.4|2012	98
KC709602.1	KC709602.1_Beijing_2012	Beijing	2012	KC709602.1_Beijing_2012	281	GII.4	Sydney_2012	U07611	5084	5365	NoV II	GII.4	100	II.4|2012	100
KC709603.1	KC709603.1_Beijing_2013	Beijing	2013	KC709603.1_Beijing_2013	281	GII.4	Sydney_2012	U07611	5084	5365	NoV II	GII.4	100	II.4|2012	99
KC709604.1	KC709604.1_Beijing_2013	Beijing	2013	KC709604.1_Beijing_2013	281	GII.4	Sydney_2012	U07611	5084	5365	NoV II	GII.4	100	II.4|2012	98
KC709605.1	KC709605.1_Beijing_2013	Beijing	2013	KC709605.1_Beijing_2013	281	GII.4	Sydney_2012	U07611	5084	5365	NoV II	GII.4	100	II.4|2012	99
KC709606.1	KC709606.1_Beijing_2012	Beijing	2012	KC709606.1_Beijing_2012	281	GII.4	Sydney_2012	U07611	5084	5365	NoV II	GII.4	100	II.4|2012	99
KC709607.1	KC709607.1_Beijing_2013	Beijing	2013	KC709607.1_Beijing_2013	281	GII.4	Sydney_2012	U07611	5084	5365	NoV II	GII.4	100	II.4|2012	99
KC970246.1	KC970246.1_Beijing_2013	Beijing	2013	KC970246.1_Beijing_2013	281	GII.4	Sydney_2012	U07611	5084	5365	NoV II	GII.4	100	II.4|2012	96
KC970248.1	KC970248.1_Beijing_2013	Beijing	2013	KC970248.1_Beijing_2013	281	GII.4	Sydney_2012	U07611	5084	5365	NoV II	GII.4	100	II.4|2012	98
KC970249.1	KC970249.1_Beijing_2013	Beijing	2013	KC970249.1_Beijing_2013	281	GII.4	Sydney_2012	U07611	5084	5365	NoV II	GII.4	100	II.4|2012	100
KC970250.1	KC970250.1_Beijing_2013	Beijing	2013	KC970250.1_Beijing_2013	281	GII.4	Sydney_2012	U07611	5084	5365	NoV II	GII.4	100	II.4|2012	98
KC970251.1	KC970251.1_Beijing_2013	Beijing	2013	KC970251.1_Beijing_2013	281	GII.4	Sydney_2012	U07611	5084	5365	NoV II	GII.4	100	II.4|2012	98
KC970252.1	KC970252.1_Beijing_2013	Beijing	2013	KC970252.1_Beijing_2013	281	GII.4	Sydney_2012	U07611	5084	5365	NoV II	GII.4	100	II.4|2012	100
KC970253.1	KC970253.1_Beijing_2013	Beijing	2013	KC970253.1_Beijing_2013	281	GII.4	Sydney_2012	U07611	5084	5365	NoV II	GII.4	100	II.4|2012	99
KC970254.1	KC970254.1_Beijing_2013	Beijing	2013	KC970254.1_Beijing_2013	281	GII.4	Sydney_2012	U07611	5084	5365	NoV II	GII.4	100	II.4|2012	99
KC970255.1	KC970255.1_Beijing_2013	Beijing	2013	KC970255.1_Beijing_2013	281	GII.4	Sydney_2012	U07611	5084	5365	NoV II	GII.4	100	II.4|2012	98
KC970256.1	KC970256.1_Beijing_2013	Beijing	2013	KC970256.1_Beijing_2013	281	GII.4	Sydney_2012	U07611	5084	5365	NoV II	GII.4	100	II.4|2012	97
KC970257.1	KC970257.1_Beijing_2013	Beijing	2013	KC970257.1_Beijing_2013	281	GII.4	Sydney_2012	U07611	5084	5365	NoV II	GII.4	100	II.4|2012	97
KJ464997.1	KJ464997.1_Beijing_2011	Beijing	2011	KJ464997.1_Beijing_2011	282	GII.4	New_Orleans_2009	U07611	5084	5366	NoV II	GII.4	100	II.4|2009	86
KJ464998.1	KJ464998.1_Beijing_2011	Beijing	2011	KJ464998.1_Beijing_2011	282	GII.4	Den_Haag_2006b	U07611	5084	5366	NoV II	GII.4	100	II.4|2006b	97
KJ464999.1	KJ464999.1_Beijing_2011	Beijing	2011	KJ464999.1_Beijing_2011	282	GII.4	New_Orleans_2009	U07611	5084	5366	NoV II	GII.4	100	II.4|2009	96
KJ465000.1	KJ465000.1_Beijing_2011	Beijing	2011	KJ465000.1_Beijing_2011	282	GII.4	Den_Haag_2006b	U07611	5084	5366	NoV II	GII.4	100	II.4|2006b	99
KJ465001.1	KJ465001.1_Beijing_2011	Beijing	2011	KJ465001.1_Beijing_2011	282	GII.4	Den_Haag_2006b	U07611	5084	5366	NoV II	GII.4	100	II.4|2006b	97
KJ465002.1	KJ465002.1_Beijing_2012	Beijing	2012	KJ465002.1_Beijing_2012	282	GII.4	Sydney_2012	U07611	5084	5366	NoV II	GII.4	100	II.4|2012	98
KJ465003.1	KJ465003.1_Beijing_2012	Beijing	2012	KJ465003.1_Beijing_2012	282	GII.4	Sydney_2012	U07611	5084	5366	NoV II	GII.4	100	II.4|2012	91
KJ465004.1	KJ465004.1_Beijing_2012	Beijing	2012	KJ465004.1_Beijing_2012	282	GII.4	Sydney_2012	U07611	5084	5366	NoV II	GII.4	100	II.4|2012	95
KJ465005.1	KJ465005.1_Beijing_2012	Beijing	2012	KJ465005.1_Beijing_2012	282	GII.4	Sydney_2012	U07611	5084	5366	NoV II	GII.4	100	II.4|2012	98
KJ465006.1	KJ465006.1_Beijing_2011	Beijing	2011	KJ465006.1_Beijing_2011	282	GII.4	Den_Haag_2006b	U07611	5084	5366	NoV II	GII.4	100	II.4|2006b	97
KJ465007.1	KJ465007.1_Beijing_2011	Beijing	2011	KJ465007.1_Beijing_2011	282	GII.4	Den_Haag_2006b	U07611	5084	5366	NoV II	GII.4	100	II.4|2006b	97
KJ465008.1	KJ465008.1_Beijing_2011	Beijing	2011	KJ465008.1_Beijing_2011	282	GII.4	Den_Haag_2006b	U07611	5084	5366	NoV II	GII.4	100	II.4|2006b	98
KJ465009.1	KJ465009.1_Beijing_2011	Beijing	2011	KJ465009.1_Beijing_2011	282	GII.4	Den_Haag_2006b	U07611	5084	5366	NoV II	GII.4	100	II.4|2006b	94
KJ465011.1	KJ465011.1_Beijing_2011	Beijing	2011	KJ465011.1_Beijing_2011	282	GII.4	Den_Haag_2006b	U07611	5084	5366	NoV II	GII.4	100	II.4|2006b	96
KJ465012.1	KJ465012.1_Beijing_2011	Beijing	2011	KJ465012.1_Beijing_2011	282	GII.4	Den_Haag_2006b	U07611	5084	5366	NoV II	GII.4	100	II.4|2006b	95
KJ465013.1	KJ465013.1_Beijing_2011	Beijing	2011	KJ465013.1_Beijing_2011	282	GII.4	New_Orleans_2009	U07611	5084	5366	NoV II	GII.4	100	II.4|2009	97
KJ465014.1	KJ465014.1_Beijing_2011	Beijing	2011	KJ465014.1_Beijing_2011	282	GII.4	Den_Haag_2006b	U07611	5084	5366	NoV II	GII.4	100	II.4|2006b	99
KJ465015.1	KJ465015.1_Beijing_2011	Beijing	2011	KJ465015.1_Beijing_2011	282	GII.4	New_Orleans_2009	U07611	5084	5366	NoV II	GII.4	100	II.4|2009	80
KJ465016.1	KJ465016.1_Beijing_2011	Beijing	2011	KJ465016.1_Beijing_2011	282	GII.4	Den_Haag_2006b	U07611	5084	5366	NoV II	GII.4	100	II.4|2006b	91
KJ465017.1	KJ465017.1_Beijing_2011	Beijing	2011	KJ465017.1_Beijing_2011	282	GII.4	Den_Haag_2006b	U07611	5084	5366	NoV II	GII.4	100	II.4|2006b	89
KJ465018.1	KJ465018.1_Beijing_2012	Beijing	2012	KJ465018.1_Beijing_2012	282	GII.4	Den_Haag_2006b	U07611	5084	5366	NoV II	GII.4	100	II.4|2006b	100
KJ465019.1	KJ465019.1_Beijing_2012	Beijing	2012	KJ465019.1_Beijing_2012	282	GII.4	Sydney_2012	U07611	5084	5366	NoV II	GII.4	100	II.4|2012	96
KJ465020.1	KJ465020.1_Beijing_2012	Beijing	2012	KJ465020.1_Beijing_2012	282	GII.4	Den_Haag_2006b	U07611	5084	5366	NoV II	GII.4	100	II.4|2006b	93
KJ465021.1	KJ465021.1_Beijing_2012	Beijing	2012	KJ465021.1_Beijing_2012	282	GII.4	Sydney_2012	U07611	5084	5366	NoV II	GII.4	100	II.4|2012	98
KJ465022.1	KJ465022.1_Beijing_2012	Beijing	2012	KJ465022.1_Beijing_2012	282	GII.4	New_Orleans_2009	U07611	5084	5366	NoV II	GII.4	100	II.4|2009	81
KJ465023.1	KJ465023.1_Beijing_2012	Beijing	2012	KJ465023.1_Beijing_2012	282	GII.4	Sydney_2012	U07611	5084	5366	NoV II	GII.4	100	II.4|2012	96
KJ465024.1	KJ465024.1_Beijing_2012	Beijing	2012	KJ465024.1_Beijing_2012	282	GII.4	Sydney_2012	U07611	5084	5366	NoV II	GII.4	100	II.4|2012	97
KJ465025.1	KJ465025.1_Beijing_2012	Beijing	2012	KJ465025.1_Beijing_2012	282	GII.4	Sydney_2012	U07611	5084	5366	NoV II	GII.4	100	II.4|2012	100
KJ465026.1	KJ465026.1_Beijing_2012	Beijing	2012	KJ465026.1_Beijing_2012	282	GII.4	Sydney_2012	U07611	5084	5366	NoV II	GII.4	100	II.4|2012	98
KJ465027.1	KJ465027.1_Beijing_2012	Beijing	2012	KJ465027.1_Beijing_2012	282	GII.4	Sydney_2012	U07611	5084	5366	NoV II	GII.4	100	II.4|2012	99
KJ465028.1	KJ465028.1_Beijing_2012	Beijing	2012	KJ465028.1_Beijing_2012	282	GII.4	Sydney_2012	U07611	5084	5366	NoV II	GII.4	100	II.4|2012	94
KJ465029.1	KJ465029.1_Beijing_2012	Beijing	2012	KJ465029.1_Beijing_2012	282	GII.4	Sydney_2012	U07611	5084	5366	NoV II	GII.4	100	II.4|2012	99
KJ465030.1	KJ465030.1_Beijing_2012	Beijing	2012	KJ465030.1_Beijing_2012	282	GII.4	Sydney_2012	U07611	5084	5366	NoV II	GII.4	100	II.4|2012	98
KJ465031.1	KJ465031.1_Beijing_2012	Beijing	2012	KJ465031.1_Beijing_2012	282	GII.4	Sydney_2012	U07611	5084	5366	NoV II	GII.4	100	II.4|2012	99
KJ465032.1	KJ465032.1_Beijing_2012	Beijing	2012	KJ465032.1_Beijing_2012	282	GII.4	Sydney_2012	U07611	5084	5366	NoV II	GII.4	100	II.4|2012	98
KJ465033.1	KJ465033.1_Beijing_2012	Beijing	2012	KJ465033.1_Beijing_2012	282	GII.4	Sydney_2012	U07611	5084	5366	NoV II	GII.4	100	II.4|2012	97
KJ465034.1	KJ465034.1_Beijing_2012	Beijing	2012	KJ465034.1_Beijing_2012	282	GII.4	Sydney_2012	U07611	5084	5366	NoV II	GII.4	100	II.4|2012	84
KJ465035.1	KJ465035.1_Beijing_2012	Beijing	2012	KJ465035.1_Beijing_2012	282	GII.4	Sydney_2012	U07611	5084	5366	NoV II	GII.4	100	II.4|2012	93
KJ465036.1	KJ465036.1_Beijing_2012	Beijing	2012	KJ465036.1_Beijing_2012	282	GII.4	Sydney_2012	U07611	5084	5366	NoV II	GII.4	100	II.4|2012	98
KJ465037.1	KJ465037.1_Beijing_2012	Beijing	2012	KJ465037.1_Beijing_2012	282	GII.4	Sydney_2012	U07611	5084	5366	NoV II	GII.4	100	II.4|2012	100
KJ465038.1	KJ465038.1_Beijing_2012	Beijing	2012	KJ465038.1_Beijing_2012	282	GII.4	Sydney_2012	U07611	5084	5366	NoV II	GII.4	100	II.4|2012	100
KJ465039.1	KJ465039.1_Beijing_2012	Beijing	2012	KJ465039.1_Beijing_2012	282	GII.4	Sydney_2012	U07611	5084	5366	NoV II	GII.4	100	II.4|2012	98
KJ465041.1	KJ465041.1_Beijing_2012	Beijing	2012	KJ465041.1_Beijing_2012	282	GII.4	Sydney_2012	U07611	5084	5366	NoV II	GII.4	100	II.4|2012	98
KJ465042.1	KJ465042.1_Beijing_2012	Beijing	2012	KJ465042.1_Beijing_2012	282	GII.4	Sydney_2012	U07611	5084	5366	NoV II	GII.4	100	II.4|2012	98
KJ465043.1	KJ465043.1_Beijing_2012	Beijing	2012	KJ465043.1_Beijing_2012	282	GII.4	Sydney_2012	U07611	5084	5366	NoV II	GII.4	100	II.4|2012	100
KJ465044.1	KJ465044.1_Beijing_2012	Beijing	2012	KJ465044.1_Beijing_2012	282	GII.4	Den_Haag_2006b	U07611	5084	5366	NoV II	GII.4	100	II.4|2006b	89
KJ465045.1	KJ465045.1_Beijing_2012	Beijing	2012	KJ465045.1_Beijing_2012	282	GII.4	Den_Haag_2006b	U07611	5084	5366	NoV II	GII.4	100	II.4|2006b	70
KJ465046.1	KJ465046.1_Beijing_2013	Beijing	2013	KJ465046.1_Beijing_2013	282	GII.4	Sydney_2012	U07611	5084	5366	NoV II	GII.4	100	II.4|2012	100
KJ465047.1	KJ465047.1_Beijing_2013	Beijing	2013	KJ465047.1_Beijing_2013	282	GII.4	Sydney_2012	U07611	5084	5366	NoV II	GII.4	100	II.4|2012	97
KJ465048.1	KJ465048.1_Beijing_2013	Beijing	2013	KJ465048.1_Beijing_2013	282	GII.4	Sydney_2012	U07611	5084	5366	NoV II	GII.4	100	II.4|2012	100
KJ465049.1	KJ465049.1_Beijing_2013	Beijing	2013	KJ465049.1_Beijing_2013	282	GII.4	Sydney_2012	U07611	5084	5366	NoV II	GII.4	100	II.4|2012	99
KJ465050.1	KJ465050.1_Beijing_2013	Beijing	2013	KJ465050.1_Beijing_2013	282	GII.4	Sydney_2012	U07611	5084	5366	NoV II	GII.4	100	II.4|2012	99
KJ465051.1	KJ465051.1_Beijing_2013	Beijing	2013	KJ465051.1_Beijing_2013	282	GII.4	Sydney_2012	U07611	5084	5366	NoV II	GII.4	100	II.4|2012	99
KJ465052.1	KJ465052.1_Beijing_2013	Beijing	2013	KJ465052.1_Beijing_2013	282	GII.4	Sydney_2012	U07611	5084	5366	NoV II	GII.4	100	II.4|2012	100
KJ465053.1	KJ465053.1_Beijing_2013	Beijing	2013	KJ465053.1_Beijing_2013	282	GII.4	Sydney_2012	U07611	5084	5366	NoV II	GII.4	100	II.4|2012	98
KJ465054.1	KJ465054.1_Beijing_2013	Beijing	2013	KJ465054.1_Beijing_2013	282	GII.4	Sydney_2012	U07611	5084	5366	NoV II	GII.4	100	II.4|2012	98
KJ465055.1	KJ465055.1_Beijing_2013	Beijing	2013	KJ465055.1_Beijing_2013	282	GII.4	Sydney_2012	U07611	5084	5366	NoV II	GII.4	100	II.4|2012	100
KJ465056.1	KJ465056.1_Beijing_2013	Beijing	2013	KJ465056.1_Beijing_2013	282	GII.4	Sydney_2012	U07611	5084	5366	NoV II	GII.4	100	II.4|2012	97
KJ465057.1	KJ465057.1_Beijing_2013	Beijing	2013	KJ465057.1_Beijing_2013	282	GII.4	Sydney_2012	U07611	5084	5366	NoV II	GII.4	100	II.4|2012	90
KJ465058.1	KJ465058.1_Beijing_2013	Beijing	2013	KJ465058.1_Beijing_2013	282	GII.4	Sydney_2012	U07611	5084	5366	NoV II	GII.4	100	II.4|2012	99
KJ465059.1	KJ465059.1_Beijing_2013	Beijing	2013	KJ465059.1_Beijing_2013	282	GII.4	Sydney_2012	U07611	5084	5366	NoV II	GII.4	100	II.4|2012	99
KJ465060.1	KJ465060.1_Beijing_2013	Beijing	2013	KJ465060.1_Beijing_2013	282	GII.4	Sydney_2012	U07611	5084	5366	NoV II	GII.4	100	II.4|2012	100
KJ678134.1	KJ678134.1_Beijing_2012	Beijing	2012	KJ678134.1_Beijing_2012	2429	GII.4	Sydney_2012	U07611	5084	7513	NoV II	GII.4	100	II.4|2012	100
KJ678135.1	KJ678135.1_Beijing_2012	Beijing	2012	KJ678135.1_Beijing_2012	2429	GII.4	Sydney_2012	U07611	5084	7513	NoV II	GII.4	100	II.4|2012	100
KJ678136.1	KJ678136.1_Beijing_2012	Beijing	2012	KJ678136.1_Beijing_2012	2429	GII.4	Sydney_2012	U07611	5084	7513	NoV II	GII.4	100	II.4|2012	100
KJ678137.1	KJ678137.1_Beijing_2013	Beijing	2013	KJ678137.1_Beijing_2013	2429	GII.4	Sydney_2012	U07611	5084	7513	NoV II	GII.4	100	II.4|2012	100
KJ678138.1	KJ678138.1_Beijing_2013	Beijing	2013	KJ678138.1_Beijing_2013	2429	GII.4	Sydney_2012	U07611	5084	7513	NoV II	GII.4	100	II.4|2012	100
KJ678139.1	KJ678139.1_Beijing_2013	Beijing	2013	KJ678139.1_Beijing_2013	2429	GII.4	Sydney_2012	U07611	5084	7513	NoV II	GII.4	100	II.4|2012	100
KJ678140.1	KJ678140.1_Beijing_2013	Beijing	2013	KJ678140.1_Beijing_2013	2429	GII.4	Sydney_2012	U07611	5084	7513	NoV II	GII.4	100	II.4|2012	100
KJ678141.1	KJ678141.1_Beijing_2013	Beijing	2013	KJ678141.1_Beijing_2013	2429	GII.4	Sydney_2012	U07611	5084	7513	NoV II	GII.4	100	II.4|2012	100
KJ678142.1	KJ678142.1_Beijing_2013	Beijing	2013	KJ678142.1_Beijing_2013	2429	GII.4	Sydney_2012	U07611	5084	7513	NoV II	GII.4	100	II.4|2012	100
KJ678143.1	KJ678143.1_Beijing_2013	Beijing	2013	KJ678143.1_Beijing_2013	2429	GII.4	Sydney_2012	U07611	5084	7513	NoV II	GII.4	100	II.4|2012	100
KJ678144.1	KJ678144.1_Beijing_2013	Beijing	2013	KJ678144.1_Beijing_2013	2429	GII.4	Sydney_2012	U07611	5084	7513	NoV II	GII.4	100	II.4|2012	100
KJ678145.1	KJ678145.1_Beijing_2013	Beijing	2013	KJ678145.1_Beijing_2013	2429	GII.4	Sydney_2012	U07611	5084	7513	NoV II	GII.4	100	II.4|2012	100
KJ678146.1	KJ678146.1_Beijing_2013	Beijing	2013	KJ678146.1_Beijing_2013	2429	GII.4	Sydney_2012	U07611	5084	7513	NoV II	GII.4	100	II.4|2012	100
KJ678147.1	KJ678147.1_Beijing_2013	Beijing	2013	KJ678147.1_Beijing_2013	2429	GII.4	Sydney_2012	U07611	5084	7513	NoV II	GII.4	100	II.4|2012	100
KJ678148.1	KJ678148.1_Beijing_2013	Beijing	2013	KJ678148.1_Beijing_2013	2429	GII.4	Sydney_2012	U07611	5084	7513	NoV II	GII.4	100	II.4|2012	100
KJ678149.1	KJ678149.1_Beijing_2013	Beijing	2013	KJ678149.1_Beijing_2013	2429	GII.4	Sydney_2012	U07611	5084	7513	NoV II	GII.4	100	II.4|2012	100
KJ678150.1	KJ678150.1_Beijing_2013	Beijing	2013	KJ678150.1_Beijing_2013	2429	GII.4	Sydney_2012	U07611	5084	7513	NoV II	GII.4	100	II.4|2012	100
KJ678151.1	KJ678151.1_Beijing_2013	Beijing	2013	KJ678151.1_Beijing_2013	2429	GII.4	Sydney_2012	U07611	5084	7513	NoV II	GII.4	100	II.4|2012	100
KJ678152.1	KJ678152.1_Beijing_2013	Beijing	2013	KJ678152.1_Beijing_2013	2429	GII.4	Sydney_2012	U07611	5084	7513	NoV II	GII.4	100	II.4|2012	100
KJ678153.1	KJ678153.1_Beijing_2013	Beijing	2013	KJ678153.1_Beijing_2013	2429	GII.4	Sydney_2012	U07611	5084	7513	NoV II	GII.4	100	II.4|2012	100
KJ678154.1	KJ678154.1_Beijing_2013	Beijing	2013	KJ678154.1_Beijing_2013	2429	GII.4	Sydney_2012	U07611	5084	7513	NoV II	GII.4	100	II.4|2012	100
KF495130.1	KF495130.1_Chongqing_2010	Chongqing	2010	KF495130.1_Chongqing_2010	290	GII.4	Den_Haag_2006b	U07611	5084	5374	NoV II	GII.4	100	II.4|2006b	98
KF495131.1	KF495131.1_Chongqing_2010	Chongqing	2010	KF495131.1_Chongqing_2010	290	GII.4	Den_Haag_2006b	U07611	5084	5374	NoV II	GII.4	100	II.4|2006b	91
KF495132.1	KF495132.1_Chongqing_2010	Chongqing	2010	KF495132.1_Chongqing_2010	290	GII.4	Den_Haag_2006b	U07611	5084	5374	NoV II	GII.4	100	II.4|2006b	96
KF495133.1	KF495133.1_Chongqing_2010	Chongqing	2010	KF495133.1_Chongqing_2010	290	GII.4	Den_Haag_2006b	U07611	5084	5374	NoV II	GII.4	100	II.4|2006b	86
KF495134.1	KF495134.1_Chongqing_2010	Chongqing	2010	KF495134.1_Chongqing_2010	290	GII.4	Den_Haag_2006b	U07611	5084	5374	NoV II	GII.4	100	II.4|2006b	97
KF495135.1	KF495135.1_Chongqing_2010	Chongqing	2010	KF495135.1_Chongqing_2010	289	GII.4	Den_Haag_2006b	U07611	5084	5373	NoV II	GII.4	100	II.4|2006b	99
KF495138.1	KF495138.1_Chongqing_2010	Chongqing	2010	KF495138.1_Chongqing_2010	290	GII.4	Den_Haag_2006b	U07611	5084	5374	NoV II	GII.4	100	II.4|2006b	96
KF495141.1	KF495141.1_Chongqing_2010	Chongqing	2010	KF495141.1_Chongqing_2010	290	GII.4	Den_Haag_2006b	U07611	5084	5374	NoV II	GII.4	100	II.4|2006b	99
KF495142.1	KF495142.1_Chongqing_2010	Chongqing	2010	KF495142.1_Chongqing_2010	290	GII.4	Den_Haag_2006b	U07611	5084	5374	NoV II	GII.4	100	II.4|2006b	98
KF495144.1	KF495144.1_Chongqing_2010	Chongqing	2010	KF495144.1_Chongqing_2010	290	GII.4	Den_Haag_2006b	U07611	5084	5374	NoV II	GII.4	100	II.4|2006b	97
KF495145.1	KF495145.1_Chongqing_2010	Chongqing	2010	KF495145.1_Chongqing_2010	286	GII.4	Den_Haag_2006b	U07611	5087	5373	NoV II	GII.4	100	II.4|2006b	95
KF495148.1	KF495148.1_Chongqing_2010	Chongqing	2010	KF495148.1_Chongqing_2010	288	GII.4	Den_Haag_2006b	U07611	5084	5372	NoV II	GII.4	100	II.4|2006b	95
KF495150.1	KF495150.1_Chongqing_2010	Chongqing	2010	KF495150.1_Chongqing_2010	286	GII.4	Den_Haag_2006b	U07611	5087	5373	NoV II	GII.4	100	II.4|2006b	96
JX984946.1	JX984946.1_Guangzhou_2010	Guangzhou	2010	JX984946.1_Guangzhou_2010	1623	GII.4	Den_Haag_2006b	U07611	5084	6707	NoV II	GII.4	100	II.4|2006b	100
JX984947.1	JX984947.1_Guangzhou_2010	Guangzhou	2010	JX984947.1_Guangzhou_2010	1623	GII.4	Den_Haag_2006b	U07611	5084	6707	NoV II	GII.4	100	II.4|2006b	100
JX984950.1	JX984950.1_Guangzhou_2011	Guangzhou	2011	JX984950.1_Guangzhou_2011	1623	GII.4	New_Orleans_2009	U07611	5084	6710	NoV II	GII.4	100	II.4|2009	100
JX984951.1	JX984951.1_Guangzhou_2011	Guangzhou	2011	JX984951.1_Guangzhou_2011	1623	GII.4	Den_Haag_2006b	U07611	5084	6707	NoV II	GII.4	100	II.4|2006b	100
JX984952.1	JX984952.1_Guangzhou_2011	Guangzhou	2011	JX984952.1_Guangzhou_2011	1623	GII.4	Den_Haag_2006b	U07611	5084	6707	NoV II	GII.4	100	II.4|2006b	100
JX989073.1	JX989073.1_Guangzhou_2010	Guangzhou	2010	JX989073.1_Guangzhou_2010	7557	GII.4	Den_Haag_2006b	U07611	2	7559	NoV II	GII.4	100	II.4|2006b	100
JX989074.1	JX989074.1_Guangzhou_2011	Guangzhou	2011	JX989074.1_Guangzhou_2011	7559	GII.4	New_Orleans_2009	U07611	0	7562	NoV II	GII.4	100	II.4|2009	100
KC894942.1	KC894942.1_Guangzhou_2011	Guangzhou	2011	KC894942.1_Guangzhou_2011	7556	GII.4	Den_Haag_2006b	U07611	2	7558	NoV II	GII.4	100	II.4|2006b	100
KC894943.1	KC894943.1_Guangzhou_2011	Guangzhou	2011	KC894943.1_Guangzhou_2011	7556	GII.4	Den_Haag_2006b	U07611	2	7558	NoV II	GII.4	100	II.4|2006b	100
JQ934807.1	JQ934807.1_Guizhou_2010	Guizhou	2010	JQ934807.1_Guizhou_2010	364	GII.4	New_Orleans_2009	U07611	5015	5379	NoV II	GII.4	100	II.4|2009	89
JQ934808.1	JQ934808.1_Guizhou_2010	Guizhou	2010	JQ934808.1_Guizhou_2010	364	GII.4	Den_Haag_2006b	U07611	5015	5379	NoV II	GII.4	100	II.4|2006b	97
JQ934809.1	JQ934809.1_Guizhou_2010	Guizhou	2010	JQ934809.1_Guizhou_2010	364	GII.4	New_Orleans_2009	U07611	5015	5379	NoV II	GII.4	100	II.4|2009	94
JQ934810.1	JQ934810.1_Guizhou_2010	Guizhou	2010	JQ934810.1_Guizhou_2010	364	GII.4	Den_Haag_2006b	U07611	5015	5379	NoV II	GII.4	100	II.4|2006b	100
JQ934811.1	JQ934811.1_Guizhou_2010	Guizhou	2010	JQ934811.1_Guizhou_2010	364	GII.4	Den_Haag_2006b	U07611	5015	5379	NoV II	GII.4	100	II.4|2006b	99
JQ934812.1	JQ934812.1_Guizhou_2010	Guizhou	2010	JQ934812.1_Guizhou_2010	364	GII.4	New_Orleans_2009	U07611	5015	5379	NoV II	GII.4	100	II.4|2009	86
JQ934813.1	JQ934813.1_Guizhou_2010	Guizhou	2010	JQ934813.1_Guizhou_2010	364	GII.4	Den_Haag_2006b	U07611	5015	5379	NoV II	GII.4	100	II.4|2006b	99
JQ934814.1	JQ934814.1_Guizhou_2010	Guizhou	2010	JQ934814.1_Guizhou_2010	364	GII.4	Den_Haag_2006b	U07611	5015	5379	NoV II	GII.4	100	II.4|2006b	99
JQ934815.1	JQ934815.1_Guizhou_2010	Guizhou	2010	JQ934815.1_Guizhou_2010	364	GII.4	New_Orleans_2009	U07611	5015	5379	NoV II	GII.4	100	II.4|2009	90
EU400329.1	EU400329.1_Hainan_2006	Hainan	2006	EU400329.1_Hainan_2006	281	GII.4	Asia_2003	U07611	5084	5365	NoV II	GII.4	100	II.4|2005	87
GQ384447.1	GQ384447.1_Hongkong_2009	Hongkong	2009	GQ384447.1_Hongkong_2009	350	GII.4	Den_Haag_2006b	U07611	5002	5352	NoV II	GII.4	100	II.4|2006b	99
GQ384448.1	GQ384448.1_Hongkong_2009	Hongkong	2009	GQ384448.1_Hongkong_2009	350	GII.4	Den_Haag_2006b	U07611	5005	5355	NoV II	GII.4	100	II.4|2006b	100
GQ384450.1	GQ384450.1_Hongkong_2009	Hongkong	2009	GQ384450.1_Hongkong_2009	350	GII.4	Den_Haag_2006b	U07611	5054	5404	NoV II	GII.4	100	II.4|2006b	99
GQ384451.1	GQ384451.1_Hongkong_2009	Hongkong	2009	GQ384451.1_Hongkong_2009	350	GII.4	Den_Haag_2006b	U07611	5002	5352	NoV II	GII.4	100	II.4|2006b	100
GQ384452.1	GQ384452.1_Hongkong_2009	Hongkong	2009	GQ384452.1_Hongkong_2009	350	GII.4	Den_Haag_2006b	U07611	5000	5350	NoV II	GII.4	100	II.4|2006b	98
GQ384453.1	GQ384453.1_Hongkong_2009	Hongkong	2009	GQ384453.1_Hongkong_2009	350	GII.4	Den_Haag_2006b	U07611	5001	5351	NoV II	GII.4	100	II.4|2006b	100
GQ384455.1	GQ384455.1_Hongkong_2009	Hongkong	2009	GQ384455.1_Hongkong_2009	350	GII.4	Den_Haag_2006b	U07611	5006	5356	NoV II	GII.4	100	II.4|2006b	91
GQ384457.1	GQ384457.1_Hongkong_2009	Hongkong	2009	GQ384457.1_Hongkong_2009	350	GII.4	Den_Haag_2006b	U07611	5000	5350	NoV II	GII.4	100	II.4|2006b	94
GQ402166.1	GQ402166.1_Hongkong_2009	Hongkong	2009	GQ402166.1_Hongkong_2009	350	GII.4	Den_Haag_2006b	U07611	5006	5356	NoV II	GII.4	100	II.4|2006b	89
GU228570.1	GU228570.1_Hongkong_2006	Hongkong	2006	GU228570.1_Hongkong_2006	282	GII.4	Den_Haag_2006b	U07611	5084	5366	NoV II	GII.4	100	II.4|2006b	100
HM191765.1	HM191765.1_Hongkong_2009	Hongkong	2009	HM191765.1_Hongkong_2009	461	GII.4	New_Orleans_2009	U07611	5084	5545	NoV II	GII.4	100	II.4|2009	98
HM191766.1	HM191766.1_Hongkong_2009	Hongkong	2009	HM191766.1_Hongkong_2009	461	GII.4	New_Orleans_2009	U07611	5084	5545	NoV II	GII.4	100	II.4|2009	95
HM191767.1	HM191767.1_Hongkong_2009	Hongkong	2009	HM191767.1_Hongkong_2009	461	GII.4	New_Orleans_2009	U07611	5084	5545	NoV II	GII.4	100	II.4|2009	100
HM191769.1	HM191769.1_Hongkong_2009	Hongkong	2009	HM191769.1_Hongkong_2009	1078	GII.4	New_Orleans_2009	U07611	4467	5545	NoV II	GII.4	100	II.4|2009	96
HM191770.1	HM191770.1_Hongkong_2009	Hongkong	2009	HM191770.1_Hongkong_2009	1078	GII.4	New_Orleans_2009	U07611	4467	5545	NoV II	GII.4	100	II.4|2009	97
HM191771.1	HM191771.1_Hongkong_2009	Hongkong	2009	HM191771.1_Hongkong_2009	1078	GII.4	New_Orleans_2009	U07611	4467	5545	NoV II	GII.4	100	II.4|2009	98
HM191773.1	HM191773.1_Hongkong_2010	Hongkong	2010	HM191773.1_Hongkong_2010	2240	GII.4	New_Orleans_2009	U07611	4467	6710	NoV II	GII.4	100	II.4|2009	100
HM802525.1	HM802525.1_Hongkong_2006	Hongkong	2006	HM802525.1_Hongkong_2006	3990	GII.4	Den_Haag_2006b	U07611	3571	7561	NoV II	GII.4	100	II.4|2006b	100
HM802526.1	HM802526.1_Hongkong_2006	Hongkong	2006	HM802526.1_Hongkong_2006	3990	GII.4	Den_Haag_2006b	U07611	3571	7561	NoV II	GII.4	100	II.4|2006b	100
HM802527.1	HM802527.1_Hongkong_2006	Hongkong	2006	HM802527.1_Hongkong_2006	3990	GII.4	Den_Haag_2006b	U07611	3571	7561	NoV II	GII.4	100	II.4|2006b	100
HM802528.1	HM802528.1_Hongkong_2006	Hongkong	2006	HM802528.1_Hongkong_2006	3989	GII.4	Den_Haag_2006b	U07611	3571	7560	NoV II	GII.4	100	II.4|2006b	100
HM802529.1	HM802529.1_Hongkong_2006	Hongkong	2006	HM802529.1_Hongkong_2006	3989	GII.4	Den_Haag_2006b	U07611	3571	7560	NoV II	GII.4	100	II.4|2006b	100
HM802530.1	HM802530.1_Hongkong_2006	Hongkong	2006	HM802530.1_Hongkong_2006	3989	GII.4	Den_Haag_2006b	U07611	3571	7560	NoV II	GII.4	100	II.4|2006b	100
HM802531.1	HM802531.1_Hongkong_2006	Hongkong	2006	HM802531.1_Hongkong_2006	3989	GII.4	Den_Haag_2006b	U07611	3571	7560	NoV II	GII.4	100	II.4|2006b	100
HM802532.1	HM802532.1_Hongkong_2006	Hongkong	2006	HM802532.1_Hongkong_2006	3989	GII.4	Den_Haag_2006b	U07611	3571	7560	NoV II	GII.4	100	II.4|2006b	100
HM802533.1	HM802533.1_Hongkong_2006	Hongkong	2006	HM802533.1_Hongkong_2006	3989	GII.4	Den_Haag_2006b	U07611	3571	7560	NoV II	GII.4	100	II.4|2006b	100
HM802534.1	HM802534.1_Hongkong_2006	Hongkong	2006	HM802534.1_Hongkong_2006	3989	GII.4	Den_Haag_2006b	U07611	3571	7560	NoV II	GII.4	100	II.4|2006b	100
HM802535.1	HM802535.1_Hongkong_2006	Hongkong	2006	HM802535.1_Hongkong_2006	3989	GII.4	Den_Haag_2006b	U07611	3571	7560	NoV II	GII.4	100	II.4|2006b	100
HM802536.1	HM802536.1_Hongkong_2006	Hongkong	2006	HM802536.1_Hongkong_2006	3989	GII.4	Den_Haag_2006b	U07611	3571	7560	NoV II	GII.4	100	II.4|2006b	100
HM802537.1	HM802537.1_Hongkong_2006	Hongkong	2006	HM802537.1_Hongkong_2006	3989	GII.4	Den_Haag_2006b	U07611	3571	7560	NoV II	GII.4	100	II.4|2006b	100
HM802538.1	HM802538.1_Hongkong_2006	Hongkong	2006	HM802538.1_Hongkong_2006	3989	GII.4	Den_Haag_2006b	U07611	3571	7560	NoV II	GII.4	100	II.4|2006b	100
HM802539.1	HM802539.1_Hongkong_2006	Hongkong	2006	HM802539.1_Hongkong_2006	3989	GII.4	Den_Haag_2006b	U07611	3571	7560	NoV II	GII.4	100	II.4|2006b	100
HM802540.1	HM802540.1_Hongkong_2005	Hongkong	2005	HM802540.1_Hongkong_2005	3989	GII.4	Hunter_2004	U07611	3571	7566	NoV II	GII.4	100	II.4|2004	100
HM802541.1	HM802541.1_Hongkong_2004	Hongkong	2004	HM802541.1_Hongkong_2004	3989	GII.4	Hunter_2004	U07611	3571	7566	NoV II	GII.4	100	II.4|2004	100
HM802542.1	HM802542.1_Hongkong_2005	Hongkong	2005	HM802542.1_Hongkong_2005	3989	GII.4	Hunter_2004	U07611	3571	7560	NoV II	GII.4	100	II.4|2004	100
HM802543.1	HM802543.1_Hongkong_2005	Hongkong	2005	HM802543.1_Hongkong_2005	3989	GII.4	Hunter_2004	U07611	3571	7566	NoV II	GII.4	100	II.4|2004	100
HM802544.1	HM802544.1_Hongkong_2005	Hongkong	2005	HM802544.1_Hongkong_2005	3989	GII.4	Hunter_2004	U07611	3571	7566	NoV II	GII.4	100	II.4|2004	100
HM802545.1	HM802545.1_Hongkong_2005	Hongkong	2005	HM802545.1_Hongkong_2005	3988	GII.4	Hunter_2004	U07611	3571	7565	NoV II	GII.4	100	II.4|2004	100
HM802546.1	HM802546.1_Hongkong_2004	Hongkong	2004	HM802546.1_Hongkong_2004	3988	GII.4	Asia_2003	U07611	3571	7559	NoV II	GII.4	100	II.4|2005	100
HM802547.1	HM802547.1_Hongkong_2004	Hongkong	2004	HM802547.1_Hongkong_2004	3988	GII.4	Asia_2003	U07611	3571	7562	NoV II	GII.4	100	II.4|2005	100
HM802548.1	HM802548.1_Hongkong_2005	Hongkong	2005	HM802548.1_Hongkong_2005	3988	GII.4	Asia_2003	U07611	3571	7559	NoV II	GII.4	100	II.4|2005	100
HM802549.1	HM802549.1_Hongkong_2005	Hongkong	2005	HM802549.1_Hongkong_2005	3988	GII.4	Asia_2003	U07611	3571	7559	NoV II	GII.4	100	II.4|2005	100
HM802550.1	HM802550.1_Hongkong_2005	Hongkong	2005	HM802550.1_Hongkong_2005	3988	GII.4	Asia_2003	U07611	3571	7562	NoV II	GII.4	100	II.4|2005	100
HM802551.1	HM802551.1_Hongkong_2004	Hongkong	2004	HM802551.1_Hongkong_2004	3988	GII.4	Asia_2003	U07611	3571	7559	NoV II	GII.4	100	II.4|2005	100
HM802552.1	HM802552.1_Hongkong_2005	Hongkong	2005	HM802552.1_Hongkong_2005	3988	GII.4	Asia_2003	U07611	3571	7559	NoV II	GII.4	100	II.4|2005	100
HM802553.1	HM802553.1_Hongkong_2005	Hongkong	2005	HM802553.1_Hongkong_2005	3988	GII.4	Asia_2003	U07611	3571	7559	NoV II	GII.4	100	II.4|2005	100
HM802554.1	HM802554.1_Hongkong_2005	Hongkong	2005	HM802554.1_Hongkong_2005	3988	GII.4	Asia_2003	U07611	3571	7559	NoV II	GII.4	100	II.4|2005	100
HM802555.1	HM802555.1_Hongkong_2005	Hongkong	2005	HM802555.1_Hongkong_2005	3988	GII.4	Asia_2003	U07611	3571	7562	NoV II	GII.4	100	II.4|2005	100
HQ005292.1	HQ005292.1_Hongkong_2009	Hongkong	2009	HQ005292.1_Hongkong_2009	2240	GII.4	Apeldoorn_2007	U07611	4467	6710	NoV II	GII.4	100	II.4|2007EU	100
HQ005293.1	HQ005293.1_Hongkong_2009	Hongkong	2009	HQ005293.1_Hongkong_2009	2240	GII.4	New_Orleans_2009	U07611	4467	6710	NoV II	GII.4	100	II.4|2009	100
HQ005294.1	HQ005294.1_Hongkong_2009	Hongkong	2009	HQ005294.1_Hongkong_2009	2240	GII.4	New_Orleans_2009	U07611	4467	6710	NoV II	GII.4	100	II.4|2009	100
HQ005295.1	HQ005295.1_Hongkong_2009	Hongkong	2009	HQ005295.1_Hongkong_2009	2240	GII.4	New_Orleans_2009	U07611	4467	6710	NoV II	GII.4	100	II.4|2009	100
HQ005296.1	HQ005296.1_Hongkong_2009	Hongkong	2009	HQ005296.1_Hongkong_2009	2240	GII.4	New_Orleans_2009	U07611	4467	6710	NoV II	GII.4	100	II.4|2009	100
HQ005297.1	HQ005297.1_Hongkong_2009	Hongkong	2009	HQ005297.1_Hongkong_2009	2240	GII.4	New_Orleans_2009	U07611	4467	6710	NoV II	GII.4	100	II.4|2009	100
HQ005298.1	HQ005298.1_Hongkong_2009	Hongkong	2009	HQ005298.1_Hongkong_2009	2240	GII.4	New_Orleans_2009	U07611	4467	6707	NoV II	GII.4	100	II.4|2009	100
HQ005299.1	HQ005299.1_Hongkong_2010	Hongkong	2010	HQ005299.1_Hongkong_2010	2240	GII.4	New_Orleans_2009	U07611	4467	6710	NoV II	GII.4	100	II.4|2009	100
KC175323.1	KC175323.1_Hongkong_2012	Hongkong	2012	KC175323.1_Hongkong_2012	7559	GII.4	Sydney_2012	U07611	0	7559	NoV II	GII.4	100	II.4|2012	100
KP241905.1	KP241905.1_Hongkong_2014	Hongkong	2014	KP241905.1_Hongkong_2014	1623	GII.4	Sydney_2012	U07611	5084	6707	NoV II	GII.4	100	II.4|2012	100
KP241906.1	KP241906.1_Hongkong_2014	Hongkong	2014	KP241906.1_Hongkong_2014	1623	GII.4	Sydney_2012	U07611	5084	6707	NoV II	GII.4	100	II.4|2012	100
KP241907.1	KP241907.1_Hongkong_2014	Hongkong	2014	KP241907.1_Hongkong_2014	1623	GII.4	Sydney_2012	U07611	5084	6707	NoV II	GII.4	100	II.4|2012	100
KP241908.1	KP241908.1_Hongkong_2014	Hongkong	2014	KP241908.1_Hongkong_2014	1623	GII.4	Sydney_2012	U07611	5084	6707	NoV II	GII.4	100	II.4|2012	100
KP241909.1	KP241909.1_Hongkong_2014	Hongkong	2014	KP241909.1_Hongkong_2014	1623	GII.4	Sydney_2012	U07611	5084	6707	NoV II	GII.4	100	II.4|2012	100
KP241910.1	KP241910.1_Hongkong_2014	Hongkong	2014	KP241910.1_Hongkong_2014	1623	GII.4	Sydney_2012	U07611	5084	6707	NoV II	GII.4	100	II.4|2012	100
KP241911.1	KP241911.1_Hongkong_2014	Hongkong	2014	KP241911.1_Hongkong_2014	1623	GII.4	Sydney_2012	U07611	5084	6707	NoV II	GII.4	100	II.4|2012	100
KP241912.1	KP241912.1_Hongkong_2014	Hongkong	2014	KP241912.1_Hongkong_2014	1623	GII.4	Sydney_2012	U07611	5084	6707	NoV II	GII.4	100	II.4|2012	100
KP241913.1	KP241913.1_Hongkong_2014	Hongkong	2014	KP241913.1_Hongkong_2014	1623	GII.4	Sydney_2012	U07611	5084	6707	NoV II	GII.4	100	II.4|2012	100
KP241914.1	KP241914.1_Hongkong_2014	Hongkong	2014	KP241914.1_Hongkong_2014	1623	GII.4	Sydney_2012	U07611	5084	6707	NoV II	GII.4	100	II.4|2012	100
KP241915.1	KP241915.1_Hongkong_2014	Hongkong	2014	KP241915.1_Hongkong_2014	1623	GII.4	Sydney_2012	U07611	5084	6707	NoV II	GII.4	100	II.4|2012	100
KP698923.1	KP698923.1_Hongkong_2014	Hongkong	2014	KP698923.1_Hongkong_2014	1623	GII.4	Sydney_2012	U07611	5084	6707	NoV II	GII.4	100	II.4|2012	100
KP698924.1	KP698924.1_Hongkong_2014	Hongkong	2014	KP698924.1_Hongkong_2014	1623	GII.4	Sydney_2012	U07611	5084	6707	NoV II	GII.4	100	II.4|2012	100
KP698925.1	KP698925.1_Hongkong_2014	Hongkong	2014	KP698925.1_Hongkong_2014	1623	GII.4	Sydney_2012	U07611	5084	6707	NoV II	GII.4	100	II.4|2012	100
KP698926.1	KP698926.1_Hongkong_2014	Hongkong	2014	KP698926.1_Hongkong_2014	1623	GII.4	Sydney_2012	U07611	5084	6707	NoV II	GII.4	100	II.4|2012	100
KP698927.1	KP698927.1_Hongkong_2014	Hongkong	2014	KP698927.1_Hongkong_2014	1623	GII.4	Sydney_2012	U07611	5084	6707	NoV II	GII.4	100	II.4|2012	100
KT780371.1	KT780371.1_Hongkong_2015	Hongkong	2015	KT780371.1_Hongkong_2015	1623	GII.4	Sydney_2012	U07611	5084	6707	NoV II	GII.4	100	II.4|2012	100
KT780372.1	KT780372.1_Hongkong_2015	Hongkong	2015	KT780372.1_Hongkong_2015	1623	GII.4	Sydney_2012	U07611	5084	6707	NoV II	GII.4	100	II.4|2012	100
KT780373.1	KT780373.1_Hongkong_2015	Hongkong	2015	KT780373.1_Hongkong_2015	1623	GII.4	Sydney_2012	U07611	5084	6707	NoV II	GII.4	100	II.4|2012	100
KT780374.1	KT780374.1_Hongkong_2015	Hongkong	2015	KT780374.1_Hongkong_2015	1623	GII.4	Sydney_2012	U07611	5084	6707	NoV II	GII.4	100	II.4|2012	100
KT780375.1	KT780375.1_Hongkong_2015	Hongkong	2015	KT780375.1_Hongkong_2015	1623	GII.4	Sydney_2012	U07611	5084	6707	NoV II	GII.4	100	II.4|2012	100
KT780376.1	KT780376.1_Hongkong_2015	Hongkong	2015	KT780376.1_Hongkong_2015	1623	GII.4	Sydney_2012	U07611	5084	6707	NoV II	GII.4	100	II.4|2012	100
KT780377.1	KT780377.1_Hongkong_2015	Hongkong	2015	KT780377.1_Hongkong_2015	1623	GII.4	Sydney_2012	U07611	5084	6707	NoV II	GII.4	100	II.4|2012	100
KT780378.1	KT780378.1_Hongkong_2015	Hongkong	2015	KT780378.1_Hongkong_2015	1623	GII.4	Sydney_2012	U07611	5084	6707	NoV II	GII.4	100	II.4|2012	100
KT780379.1	KT780379.1_Hongkong_2015	Hongkong	2015	KT780379.1_Hongkong_2015	1623	GII.4	Sydney_2012	U07611	5084	6707	NoV II	GII.4	100	II.4|2012	100
KT780380.1	KT780380.1_Hongkong_2015	Hongkong	2015	KT780380.1_Hongkong_2015	1623	GII.4	Sydney_2012	U07611	5084	6707	NoV II	GII.4	100	II.4|2012	100
KT780381.1	KT780381.1_Hongkong_2015	Hongkong	2015	KT780381.1_Hongkong_2015	1623	GII.4	Sydney_2012	U07611	5084	6707	NoV II	GII.4	100	II.4|2012	100
KT780382.1	KT780382.1_Hongkong_2015	Hongkong	2015	KT780382.1_Hongkong_2015	1623	GII.4	Sydney_2012	U07611	5084	6707	NoV II	GII.4	100	II.4|2012	100
KT780383.1	KT780383.1_Hongkong_2015	Hongkong	2015	KT780383.1_Hongkong_2015	1623	GII.4	Sydney_2012	U07611	5084	6707	NoV II	GII.4	100	II.4|2012	100
KT780384.1	KT780384.1_Hongkong_2015	Hongkong	2015	KT780384.1_Hongkong_2015	1623	GII.4	Sydney_2012	U07611	5084	6707	NoV II	GII.4	100	II.4|2012	100
KT780385.1	KT780385.1_Hongkong_2015	Hongkong	2015	KT780385.1_Hongkong_2015	1623	GII.4	Sydney_2012	U07611	5084	6707	NoV II	GII.4	100	II.4|2012	100
KT780386.1	KT780386.1_Hongkong_2015	Hongkong	2015	KT780386.1_Hongkong_2015	1623	GII.4	Sydney_2012	U07611	5084	6707	NoV II	GII.4	100	II.4|2012	100
KT780387.1	KT780387.1_Hongkong_2015	Hongkong	2015	KT780387.1_Hongkong_2015	1623	GII.4	Sydney_2012	U07611	5084	6707	NoV II	GII.4	100	II.4|2012	100
KT780388.1	KT780388.1_Hongkong_2015	Hongkong	2015	KT780388.1_Hongkong_2015	1623	GII.4	Sydney_2012	U07611	5084	6707	NoV II	GII.4	100	II.4|2012	100
KT780389.1	KT780389.1_Hongkong_2015	Hongkong	2015	KT780389.1_Hongkong_2015	1623	GII.4	Sydney_2012	U07611	5084	6707	NoV II	GII.4	100	II.4|2012	100
KT780390.1	KT780390.1_Hongkong_2015	Hongkong	2015	KT780390.1_Hongkong_2015	1623	GII.4	Sydney_2012	U07611	5084	6707	NoV II	GII.4	100	II.4|2012	100
KT780391.1	KT780391.1_Hongkong_2015	Hongkong	2015	KT780391.1_Hongkong_2015	1623	GII.4	Sydney_2012	U07611	5084	6707	NoV II	GII.4	100	II.4|2012	100
KT780392.1	KT780392.1_Hongkong_2015	Hongkong	2015	KT780392.1_Hongkong_2015	1623	GII.4	Sydney_2012	U07611	5084	6707	NoV II	GII.4	100	II.4|2012	100
KT780393.1	KT780393.1_Hongkong_2015	Hongkong	2015	KT780393.1_Hongkong_2015	1623	GII.4	Sydney_2012	U07611	5084	6707	NoV II	GII.4	100	II.4|2012	100
JX644025.1	JX644025.1_Huzhou_2008	Huzhou	2008	JX644025.1_Huzhou_2008	1623	GII.4	Den_Haag_2006b	U07611	5084	6707	NoV II	GII.4	100	II.4|2006b	100
JX644026.1	JX644026.1_Huzhou_2008	Huzhou	2008	JX644026.1_Huzhou_2008	1623	GII.4	Den_Haag_2006b	U07611	5084	6707	NoV II	GII.4	100	II.4|2006b	100
JX644027.1	JX644027.1_Huzhou_2008	Huzhou	2008	JX644027.1_Huzhou_2008	1623	GII.4	Den_Haag_2006b	U07611	5084	6707	NoV II	GII.4	100	II.4|2006b	100
JX644028.1	JX644028.1_Huzhou_2008	Huzhou	2008	JX644028.1_Huzhou_2008	1623	GII.4	Den_Haag_2006b	U07611	5084	6707	NoV II	GII.4	100	II.4|2006b	100
JX644029.1	JX644029.1_Huzhou_2008	Huzhou	2008	JX644029.1_Huzhou_2008	1623	GII.4	Den_Haag_2006b	U07611	5084	6707	NoV II	GII.4	100	II.4|2006b	100
JX644030.1	JX644030.1_Huzhou_2009	Huzhou	2009	JX644030.1_Huzhou_2009	1623	GII.4	Den_Haag_2006b	U07611	5084	6707	NoV II	GII.4	100	II.4|2006b	100
JX644031.1	JX644031.1_Huzhou_2010	Huzhou	2010	JX644031.1_Huzhou_2010	1623	GII.4	New_Orleans_2009	U07611	5084	6710	NoV II	GII.4	100	II.4|2009	100
JX644032.1	JX644032.1_Huzhou_2010	Huzhou	2010	JX644032.1_Huzhou_2010	1623	GII.4	New_Orleans_2009	U07611	5084	6710	NoV II	GII.4	100	II.4|2009	100
JX644033.1	JX644033.1_Huzhou_2011	Huzhou	2011	JX644033.1_Huzhou_2011	1623	GII.4	Den_Haag_2006b	U07611	5084	6707	NoV II	GII.4	100	II.4|2006b	100
JX644034.1	JX644034.1_Huzhou_2011	Huzhou	2011	JX644034.1_Huzhou_2011	1623	GII.4	New_Orleans_2009	U07611	5084	6710	NoV II	GII.4	100	II.4|2009	100
JX644035.1	JX644035.1_Huzhou_2011	Huzhou	2011	JX644035.1_Huzhou_2011	1623	GII.4	New_Orleans_2009	U07611	5084	6710	NoV II	GII.4	100	II.4|2009	100
JX644036.1	JX644036.1_Huzhou_2011	Huzhou	2011	JX644036.1_Huzhou_2011	1623	GII.4	New_Orleans_2009	U07611	5084	6710	NoV II	GII.4	100	II.4|2009	100
JX644037.1	JX644037.1_Huzhou_2011	Huzhou	2011	JX644037.1_Huzhou_2011	1623	GII.4	New_Orleans_2009	U07611	5084	6710	NoV II	GII.4	100	II.4|2009	100
JX644038.1	JX644038.1_Huzhou_2011	Huzhou	2011	JX644038.1_Huzhou_2011	1623	GII.4	New_Orleans_2009	U07611	5084	6707	NoV II	GII.4	100	II.4|2009	100
JX644039.1	JX644039.1_Huzhou_2011	Huzhou	2011	JX644039.1_Huzhou_2011	1623	GII.4	New_Orleans_2009	U07611	5084	6707	NoV II	GII.4	100	II.4|2009	100
KC473544.1	KC473544.1_Huzhou_2012	Huzhou	2012	KC473544.1_Huzhou_2012	1623	GII.4	Sydney_2012	U07611	5084	6707	NoV II	GII.4	100	II.4|2012	100
KC473545.1	KC473545.1_Huzhou_2012	Huzhou	2012	KC473545.1_Huzhou_2012	1623	GII.4	Sydney_2012	U07611	5084	6707	NoV II	GII.4	100	II.4|2012	100
KC473546.1	KC473546.1_Huzhou_2012	Huzhou	2012	KC473546.1_Huzhou_2012	1623	GII.4	Sydney_2012	U07611	5084	6707	NoV II	GII.4	100	II.4|2012	100
KC577174.1	KC577174.1_Jiangsu_2011	Jiangsu	2011	KC577174.1_Jiangsu_2011	7548	GII.4	New_Orleans_2009	U07611	0	7548	NoV II	GII.4	100	II.4|2009	100
KC577175.1	KC577175.1_Jiangsu_2012	Jiangsu	2012	KC577175.1_Jiangsu_2012	7547	GII.4	Sydney_2012	U07611	0	7547	NoV II	GII.4	100	II.4|2012	100
EU400333.1	EU400333.1_Jilin_2006	Jilin	2006	EU400333.1_Jilin_2006	281	GII.4	Den_Haag_2006b	U07611	5084	5365	NoV II	GII.4	100	II.4|2006b	100
EU400335.1	EU400335.1_Jilin_2006	Jilin	2006	EU400335.1_Jilin_2006	281	GII.4	Den_Haag_2006b	U07611	5084	5365	NoV II	GII.4	100	II.4|2006b	96
EU400336.1	EU400336.1_Jilin_2006	Jilin	2006	EU400336.1_Jilin_2006	281	GII.4	Den_Haag_2006b	U07611	5084	5365	NoV II	GII.4	100	II.4|2006b	100
EU400337.1	EU400337.1_Jilin_2006	Jilin	2006	EU400337.1_Jilin_2006	281	GII.4	Den_Haag_2006b	U07611	5084	5365	NoV II	GII.4	100	II.4|2006b	96
EU400338.1	EU400338.1_Jilin_2006	Jilin	2006	EU400338.1_Jilin_2006	281	GII.4	Den_Haag_2006b	U07611	5084	5365	NoV II	GII.4	100	II.4|2006b	100
EU400339.1	EU400339.1_Jilin_2006	Jilin	2006	EU400339.1_Jilin_2006	281	GII.4	Den_Haag_2006b	U07611	5084	5365	NoV II	GII.4	100	II.4|2006b	90
EU400340.1	EU400340.1_Jilin_2006	Jilin	2006	EU400340.1_Jilin_2006	281	GII.4	Den_Haag_2006b	U07611	5084	5365	NoV II	GII.4	100	II.4|2006b	100
EU400341.1	EU400341.1_Jilin_2006	Jilin	2006	EU400341.1_Jilin_2006	281	GII.4	Den_Haag_2006b	U07611	5084	5365	NoV II	GII.4	100	II.4|2006b	100
EU400342.1	EU400342.1_Jilin_2006	Jilin	2006	EU400342.1_Jilin_2006	281	GII.4	Den_Haag_2006b	U07611	5084	5365	NoV II	GII.4	100	II.4|2006b	98
EU400343.1	EU400343.1_Jilin_2006	Jilin	2006	EU400343.1_Jilin_2006	281	GII.4	Den_Haag_2006b	U07611	5084	5365	NoV II	GII.4	100	II.4|2006b	100
EU400344.1	EU400344.1_Jilin_2006	Jilin	2006	EU400344.1_Jilin_2006	281	GII.4	Den_Haag_2006b	U07611	5084	5365	NoV II	GII.4	100	II.4|2006b	100
EU400345.1	EU400345.1_Jilin_2006	Jilin	2006	EU400345.1_Jilin_2006	281	GII.4	Den_Haag_2006b	U07611	5084	5365	NoV II	GII.4	100	II.4|2006b	99
EU400346.1	EU400346.1_Jilin_2006	Jilin	2006	EU400346.1_Jilin_2006	281	GII.4	Den_Haag_2006b	U07611	5084	5365	NoV II	GII.4	100	II.4|2006b	100
EU400347.1	EU400347.1_Jilin_2006	Jilin	2006	EU400347.1_Jilin_2006	281	GII.4	Den_Haag_2006b	U07611	5084	5365	NoV II	GII.4	100	II.4|2006b	100
EU400348.1	EU400348.1_Jilin_2006	Jilin	2006	EU400348.1_Jilin_2006	281	GII.4	Den_Haag_2006b	U07611	5084	5365	NoV II	GII.4	100	II.4|2006b	99
EU400349.1	EU400349.1_Jilin_2006	Jilin	2006	EU400349.1_Jilin_2006	281	GII.4	Den_Haag_2006b	U07611	5084	5365	NoV II	GII.4	100	II.4|2006b	99
EU400350.1	EU400350.1_Jilin_2006	Jilin	2006	EU400350.1_Jilin_2006	281	GII.4	Den_Haag_2006b	U07611	5084	5365	NoV II	GII.4	100	II.4|2006b	100
EU400351.1	EU400351.1_Jilin_2006	Jilin	2006	EU400351.1_Jilin_2006	281	GII.4	Den_Haag_2006b	U07611	5084	5365	NoV II	GII.4	100	II.4|2006b	100
EU400352.1	EU400352.1_Jilin_2006	Jilin	2006	EU400352.1_Jilin_2006	281	GII.4	Den_Haag_2006b	U07611	5084	5365	NoV II	GII.4	100	II.4|2006b	100
EU400353.1	EU400353.1_Jilin_2006	Jilin	2006	EU400353.1_Jilin_2006	281	GII.4	Den_Haag_2006b	U07611	5084	5365	NoV II	GII.4	100	II.4|2006b	100
EU400354.1	EU400354.1_Jilin_2006	Jilin	2006	EU400354.1_Jilin_2006	281	GII.4	Den_Haag_2006b	U07611	5084	5365	NoV II	GII.4	100	II.4|2006b	100
EU400355.1	EU400355.1_Jilin_2006	Jilin	2006	EU400355.1_Jilin_2006	281	GII.4	Den_Haag_2006b	U07611	5084	5365	NoV II	GII.4	100	II.4|2006b	99
EU400356.1	EU400356.1_Jilin_2006	Jilin	2006	EU400356.1_Jilin_2006	281	GII.4	Den_Haag_2006b	U07611	5084	5365	NoV II	GII.4	100	II.4|2006b	99
EU400357.1	EU400357.1_Jilin_2006	Jilin	2006	EU400357.1_Jilin_2006	281	GII.4	Den_Haag_2006b	U07611	5084	5365	NoV II	GII.4	100	II.4|2006b	98
EU400358.1	EU400358.1_Jilin_2006	Jilin	2006	EU400358.1_Jilin_2006	281	GII.4	Den_Haag_2006b	U07611	5084	5365	NoV II	GII.4	100	II.4|2006b	97
EU400359.1	EU400359.1_Jilin_2006	Jilin	2006	EU400359.1_Jilin_2006	281	GII.4	Den_Haag_2006b	U07611	5084	5365	NoV II	GII.4	100	II.4|2006b	93
EU400372.1	EU400372.1_Jilin_2007	Jilin	2007	EU400372.1_Jilin_2007	281	GII.4	Den_Haag_2006b	U07611	5084	5365	NoV II	GII.4	100	II.4|2006b	96
EU400373.1	EU400373.1_Jilin_2007	Jilin	2007	EU400373.1_Jilin_2007	281	GII.4	Den_Haag_2006b	U07611	5084	5365	NoV II	GII.4	100	II.4|2006b	96
EU400374.1	EU400374.1_Jilin_2007	Jilin	2007	EU400374.1_Jilin_2007	281	GII.4	Den_Haag_2006b	U07611	5084	5365	NoV II	GII.4	100	II.4|2006b	100
EU400375.1	EU400375.1_Jilin_2007	Jilin	2007	EU400375.1_Jilin_2007	281	GII.4	Den_Haag_2006b	U07611	5084	5365	NoV II	GII.4	100	II.4|2006b	100
EU400376.1	EU400376.1_Jilin_2007	Jilin	2007	EU400376.1_Jilin_2007	281	GII.4	Den_Haag_2006b	U07611	5084	5365	NoV II	GII.4	100	II.4|2006b	96
JX666293.1	JX666293.1_Jinan_2010	Jinan	2010	JX666293.1_Jinan_2010	282	GII.4	Den_Haag_2006b	U07611	5084	5366	NoV II	GII.4	100	II.4|2006b	100
JX666299.1	JX666299.1_Jinan_2010	Jinan	2010	JX666299.1_Jinan_2010	282	GII.4	Den_Haag_2006b	U07611	5084	5366	NoV II	GII.4	100	II.4|2006b	99
JX666300.1	JX666300.1_Jinan_2010	Jinan	2010	JX666300.1_Jinan_2010	282	GII.4	Den_Haag_2006b	U07611	5084	5366	NoV II	GII.4	100	II.4|2006b	100
JX666301.1	JX666301.1_Jinan_2010	Jinan	2010	JX666301.1_Jinan_2010	282	GII.4	Den_Haag_2006b	U07611	5084	5366	NoV II	GII.4	100	II.4|2006b	100
JX666302.1	JX666302.1_Jinan_2010	Jinan	2010	JX666302.1_Jinan_2010	282	GII.4	Den_Haag_2006b	U07611	5084	5366	NoV II	GII.4	100	II.4|2006b	89
JX666303.1	JX666303.1_Jinan_2010	Jinan	2010	JX666303.1_Jinan_2010	282	GII.4	Den_Haag_2006b	U07611	5084	5366	NoV II	GII.4	100	II.4|2006b	98
JX666304.1	JX666304.1_Jinan_2010	Jinan	2010	JX666304.1_Jinan_2010	282	GII.4	Den_Haag_2006b	U07611	5084	5366	NoV II	GII.4	100	II.4|2006b	100
JX666305.1	JX666305.1_Jinan_2010	Jinan	2010	JX666305.1_Jinan_2010	282	GII.4	Den_Haag_2006b	U07611	5084	5366	NoV II	GII.4	100	II.4|2006b	99
JX666306.1	JX666306.1_Jinan_2010	Jinan	2010	JX666306.1_Jinan_2010	282	GII.4	Den_Haag_2006b	U07611	5084	5366	NoV II	GII.4	100	II.4|2006b	98
JX666307.1	JX666307.1_Jinan_2010	Jinan	2010	JX666307.1_Jinan_2010	282	GII.4	Den_Haag_2006b	U07611	5084	5366	NoV II	GII.4	100	II.4|2006b	94
JX666308.1	JX666308.1_Jinan_2010	Jinan	2010	JX666308.1_Jinan_2010	282	GII.4	Den_Haag_2006b	U07611	5084	5366	NoV II	GII.4	100	II.4|2006b	100
JX666309.1	JX666309.1_Jinan_2010	Jinan	2010	JX666309.1_Jinan_2010	282	GII.4	Den_Haag_2006b	U07611	5084	5366	NoV II	GII.4	100	II.4|2006b	100
JX666310.1	JX666310.1_Jinan_2010	Jinan	2010	JX666310.1_Jinan_2010	282	GII.4	Den_Haag_2006b	U07611	5084	5366	NoV II	GII.4	100	II.4|2006b	96
JX666311.1	JX666311.1_Jinan_2010	Jinan	2010	JX666311.1_Jinan_2010	282	GII.4	Den_Haag_2006b	U07611	5084	5366	NoV II	GII.4	100	II.4|2006b	98
JX666312.1	JX666312.1_Jinan_2010	Jinan	2010	JX666312.1_Jinan_2010	282	GII.4	Den_Haag_2006b	U07611	5084	5366	NoV II	GII.4	100	II.4|2006b	95
JX666313.1	JX666313.1_Jinan_2010	Jinan	2010	JX666313.1_Jinan_2010	282	GII.4	Den_Haag_2006b	U07611	5084	5366	NoV II	GII.4	100	II.4|2006b	99
JX666314.1	JX666314.1_Jinan_2010	Jinan	2010	JX666314.1_Jinan_2010	282	GII.4	Den_Haag_2006b	U07611	5084	5366	NoV II	GII.4	100	II.4|2006b	94
JX666315.1	JX666315.1_Jinan_2010	Jinan	2010	JX666315.1_Jinan_2010	282	GII.4	Den_Haag_2006b	U07611	5084	5366	NoV II	GII.4	100	II.4|2006b	100
JX666316.1	JX666316.1_Jinan_2010	Jinan	2010	JX666316.1_Jinan_2010	282	GII.4	Den_Haag_2006b	U07611	5084	5366	NoV II	GII.4	100	II.4|2006b	98
JX666317.1	JX666317.1_Jinan_2010	Jinan	2010	JX666317.1_Jinan_2010	282	GII.4	Den_Haag_2006b	U07611	5084	5366	NoV II	GII.4	100	II.4|2006b	100
JX666318.1	JX666318.1_Jinan_2011	Jinan	2011	JX666318.1_Jinan_2011	282	GII.4	Den_Haag_2006b	U07611	5084	5366	NoV II	GII.4	100	II.4|2006b	97
JX666319.1	JX666319.1_Jinan_2011	Jinan	2011	JX666319.1_Jinan_2011	282	GII.4	Den_Haag_2006b	U07611	5084	5366	NoV II	GII.4	100	II.4|2006b	100
JX666320.1	JX666320.1_Jinan_2011	Jinan	2011	JX666320.1_Jinan_2011	282	GII.4	Den_Haag_2006b	U07611	5084	5366	NoV II	GII.4	100	II.4|2006b	98
JX666321.1	JX666321.1_Jinan_2011	Jinan	2011	JX666321.1_Jinan_2011	282	GII.4	Den_Haag_2006b	U07611	5084	5366	NoV II	GII.4	100	II.4|2006b	100
JX666322.1	JX666322.1_Jinan_2011	Jinan	2011	JX666322.1_Jinan_2011	282	GII.4	Den_Haag_2006b	U07611	5084	5366	NoV II	GII.4	100	II.4|2006b	99
JX666323.1	JX666323.1_Jinan_2011	Jinan	2011	JX666323.1_Jinan_2011	282	GII.4	Den_Haag_2006b	U07611	5084	5366	NoV II	GII.4	100	II.4|2006b	95
JX666324.1	JX666324.1_Jinan_2011	Jinan	2011	JX666324.1_Jinan_2011	282	GII.4	Den_Haag_2006b	U07611	5084	5366	NoV II	GII.4	100	II.4|2006b	97
JX666325.1	JX666325.1_Jinan_2011	Jinan	2011	JX666325.1_Jinan_2011	282	GII.4	Den_Haag_2006b	U07611	5084	5366	NoV II	GII.4	100	II.4|2006b	98
JX666326.1	JX666326.1_Jinan_2011	Jinan	2011	JX666326.1_Jinan_2011	282	GII.4	Den_Haag_2006b	U07611	5084	5366	NoV II	GII.4	100	II.4|2006b	96
JX666327.1	JX666327.1_Jinan_2011	Jinan	2011	JX666327.1_Jinan_2011	282	GII.4	Den_Haag_2006b	U07611	5084	5366	NoV II	GII.4	100	II.4|2006b	100
KR107558.1	KR107558.1_Jinan_2013	Jinan	2013	KR107558.1_Jinan_2013	387	GII.4	Sydney_2012	U07611	5002	5389	NoV II	GII.4	100	II.4|2012	91
KR107559.1	KR107559.1_Jinan_2013	Jinan	2013	KR107559.1_Jinan_2013	387	GII.4	Sydney_2012	U07611	5002	5389	NoV II	GII.4	100	II.4|2012	90
KR107560.1	KR107560.1_Jinan_2013	Jinan	2013	KR107560.1_Jinan_2013	387	GII.4	Sydney_2012	U07611	5002	5389	NoV II	GII.4	100	II.4|2012	90
KR107561.1	KR107561.1_Jinan_2013	Jinan	2013	KR107561.1_Jinan_2013	387	GII.4	Sydney_2012	U07611	5002	5389	NoV II	GII.4	100	II.4|2012	85
KR107562.1	KR107562.1_Jinan_2013	Jinan	2013	KR107562.1_Jinan_2013	387	GII.4	Sydney_2012	U07611	5002	5389	NoV II	GII.4	100	II.4|2012	97
KR107563.1	KR107563.1_Jinan_2013	Jinan	2013	KR107563.1_Jinan_2013	387	GII.4	Sydney_2012	U07611	5002	5389	NoV II	GII.4	100	II.4|2012	96
KR107564.1	KR107564.1_Jinan_2013	Jinan	2013	KR107564.1_Jinan_2013	387	GII.4	Sydney_2012	U07611	5002	5389	NoV II	GII.4	100	II.4|2012	97
KR107565.1	KR107565.1_Jinan_2013	Jinan	2013	KR107565.1_Jinan_2013	387	GII.4	Sydney_2012	U07611	5002	5389	NoV II	GII.4	100	II.4|2012	95
KR107566.1	KR107566.1_Jinan_2013	Jinan	2013	KR107566.1_Jinan_2013	387	GII.4	Sydney_2012	U07611	5002	5389	NoV II	GII.4	100	II.4|2012	97
KR107567.1	KR107567.1_Jinan_2013	Jinan	2013	KR107567.1_Jinan_2013	387	GII.4	Sydney_2012	U07611	5002	5389	NoV II	GII.4	100	II.4|2012	97
KR107568.1	KR107568.1_Jinan_2013	Jinan	2013	KR107568.1_Jinan_2013	387	GII.4	Sydney_2012	U07611	5002	5389	NoV II	GII.4	100	II.4|2012	92
KR107569.1	KR107569.1_Jinan_2013	Jinan	2013	KR107569.1_Jinan_2013	387	GII.4	Sydney_2012	U07611	5002	5389	NoV II	GII.4	100	II.4|2012	97
KR107570.1	KR107570.1_Jinan_2013	Jinan	2013	KR107570.1_Jinan_2013	387	GII.4	Sydney_2012	U07611	5002	5389	NoV II	GII.4	100	II.4|2012	83
KR107571.1	KR107571.1_Jinan_2013	Jinan	2013	KR107571.1_Jinan_2013	387	GII.4	Sydney_2012	U07611	5002	5389	NoV II	GII.4	100	II.4|2012	88
KR107572.1	KR107572.1_Jinan_2013	Jinan	2013	KR107572.1_Jinan_2013	387	GII.4	Sydney_2012	U07611	5002	5389	NoV II	GII.4	100	II.4|2012	94
KR107573.1	KR107573.1_Jinan_2013	Jinan	2013	KR107573.1_Jinan_2013	387	GII.4	Sydney_2012	U07611	5002	5389	NoV II	GII.4	100	II.4|2012	97
KR107574.1	KR107574.1_Jinan_2013	Jinan	2013	KR107574.1_Jinan_2013	387	GII.4	Sydney_2012	U07611	5002	5389	NoV II	GII.4	100	II.4|2012	92
KR107575.1	KR107575.1_Jinan_2013	Jinan	2013	KR107575.1_Jinan_2013	387	GII.4	Sydney_2012	U07611	5002	5389	NoV II	GII.4	100	II.4|2012	95
KR107576.1	KR107576.1_Jinan_2013	Jinan	2013	KR107576.1_Jinan_2013	387	GII.4	Sydney_2012	U07611	5002	5389	NoV II	GII.4	100	II.4|2012	96
KR107577.1	KR107577.1_Jinan_2013	Jinan	2013	KR107577.1_Jinan_2013	387	GII.4	Sydney_2012	U07611	5002	5389	NoV II	GII.4	100	II.4|2012	87
KR107578.1	KR107578.1_Jinan_2013	Jinan	2013	KR107578.1_Jinan_2013	387	GII.4	Sydney_2012	U07611	5002	5389	NoV II	GII.4	100	II.4|2012	93
KR107579.1	KR107579.1_Jinan_2013	Jinan	2013	KR107579.1_Jinan_2013	387	GII.4	Sydney_2012	U07611	5002	5389	NoV II	GII.4	100	II.4|2012	89
KR107580.1	KR107580.1_Jinan_2013	Jinan	2013	KR107580.1_Jinan_2013	387	GII.4	Sydney_2012	U07611	5002	5389	NoV II	GII.4	100	II.4|2012	89
KR107581.1	KR107581.1_Jinan_2013	Jinan	2013	KR107581.1_Jinan_2013	387	GII.4	Sydney_2012	U07611	5002	5389	NoV II	GII.4	100	II.4|2012	95
KR107582.1	KR107582.1_Jinan_2013	Jinan	2013	KR107582.1_Jinan_2013	387	GII.4	Sydney_2012	U07611	5002	5389	NoV II	GII.4	100	II.4|2012	94
KR107583.1	KR107583.1_Jinan_2013	Jinan	2013	KR107583.1_Jinan_2013	387	GII.4	Sydney_2012	U07611	5002	5389	NoV II	GII.4	100	II.4|2012	90
KR107584.1	KR107584.1_Jinan_2013	Jinan	2013	KR107584.1_Jinan_2013	387	GII.4	Sydney_2012	U07611	5002	5389	NoV II	GII.4	100	II.4|2012	97
KR107585.1	KR107585.1_Jinan_2013	Jinan	2013	KR107585.1_Jinan_2013	387	GII.4	Sydney_2012	U07611	5002	5389	NoV II	GII.4	100	II.4|2012	95
KF306214.1	KF306214.1_Jingzhou_2013	Jingzhou	2013	KF306214.1_Jingzhou_2013	7605	GII.4	Sydney_2012	U07611	0	7605	NoV II	GII.4	100	II.4|2012	100
KJ156535.1	KJ156535.1_Nanning_2010	Nanning	2010	KJ156535.1_Nanning_2010	333	GII.4	Den_Haag_2006b	U07611	5049	5382	NoV II	GII.4	100	II.4|2006b	92
KJ156536.1	KJ156536.1_Nanning_2011	Nanning	2011	KJ156536.1_Nanning_2011	354	GII.4	New_Orleans_2009	U07611	5036	5390	NoV II	GII.4	100	II.4|2009	88
KJ156537.1	KJ156537.1_Nanning_2010	Nanning	2010	KJ156537.1_Nanning_2010	339	GII.4	Den_Haag_2006b	U07611	5051	5390	NoV II	GII.4	100	II.4|2006b	95
KJ156538.1	KJ156538.1_Nanning_2010	Nanning	2010	KJ156538.1_Nanning_2010	344	GII.4	Den_Haag_2006b	U07611	5045	5389	NoV II	GII.4	100	II.4|2006b	97
KJ156539.1	KJ156539.1_Nanning_2010	Nanning	2010	KJ156539.1_Nanning_2010	343	GII.4	Den_Haag_2006b	U07611	5046	5389	NoV II	GII.4	100	II.4|2006b	99
KJ156540.1	KJ156540.1_Nanning_2010	Nanning	2010	KJ156540.1_Nanning_2010	343	GII.4	Den_Haag_2006b	U07611	5046	5389	NoV II	GII.4	100	II.4|2006b	97
KJ156541.1	KJ156541.1_Nanning_2010	Nanning	2010	KJ156541.1_Nanning_2010	343	GII.4	Den_Haag_2006b	U07611	5046	5389	NoV II	GII.4	100	II.4|2006b	99
KJ156542.1	KJ156542.1_Nanning_2010	Nanning	2010	KJ156542.1_Nanning_2010	342	GII.4	Den_Haag_2006b	U07611	5047	5389	NoV II	GII.4	100	II.4|2006b	97
KJ156543.1	KJ156543.1_Nanning_2010	Nanning	2010	KJ156543.1_Nanning_2010	342	GII.4	Den_Haag_2006b	U07611	5047	5389	NoV II	GII.4	100	II.4|2006b	99
KJ156544.1	KJ156544.1_Nanning_2010	Nanning	2010	KJ156544.1_Nanning_2010	343	GII.4	Den_Haag_2006b	U07611	5046	5389	NoV II	GII.4	100	II.4|2006b	97
KJ156545.1	KJ156545.1_Nanning_2010	Nanning	2010	KJ156545.1_Nanning_2010	344	GII.4	New_Orleans_2009	U07611	5045	5389	NoV II	GII.4	100	II.4|2009	77
KJ156546.1	KJ156546.1_Nanning_2010	Nanning	2010	KJ156546.1_Nanning_2010	343	GII.4	Den_Haag_2006b	U07611	5046	5389	NoV II	GII.4	100	II.4|2006b	98
KJ156547.1	KJ156547.1_Nanning_2010	Nanning	2010	KJ156547.1_Nanning_2010	343	GII.4	Den_Haag_2006b	U07611	5046	5389	NoV II	GII.4	100	II.4|2006b	100
KJ156548.1	KJ156548.1_Nanning_2010	Nanning	2010	KJ156548.1_Nanning_2010	343	GII.4	Den_Haag_2006b	U07611	5046	5389	NoV II	GII.4	100	II.4|2006b	96
KJ156549.1	KJ156549.1_Nanning_2011	Nanning	2011	KJ156549.1_Nanning_2011	343	GII.4	Den_Haag_2006b	U07611	5046	5389	NoV II	GII.4	100	II.4|2006b	97
KJ156550.1	KJ156550.1_Nanning_2011	Nanning	2011	KJ156550.1_Nanning_2011	343	GII.4	Den_Haag_2006b	U07611	5046	5389	NoV II	GII.4	100	II.4|2006b	97
KJ156551.1	KJ156551.1_Nanning_2011	Nanning	2011	KJ156551.1_Nanning_2011	336	GII.4	Den_Haag_2006b	U07611	5046	5382	NoV II	GII.4	100	II.4|2006b	97
KJ156552.1	KJ156552.1_Nanning_2010	Nanning	2010	KJ156552.1_Nanning_2010	343	GII.4	Den_Haag_2006b	U07611	5045	5388	NoV II	GII.4	100	II.4|2006b	97
KJ156553.1	KJ156553.1_Nanning_2010	Nanning	2010	KJ156553.1_Nanning_2010	344	GII.4	Den_Haag_2006b	U07611	5045	5389	NoV II	GII.4	100	II.4|2006b	94
KJ156554.1	KJ156554.1_Nanning_2010	Nanning	2010	KJ156554.1_Nanning_2010	345	GII.4	Den_Haag_2006b	U07611	5045	5390	NoV II	GII.4	100	II.4|2006b	100
KJ156555.1	KJ156555.1_Nanning_2011	Nanning	2011	KJ156555.1_Nanning_2011	344	GII.4	Den_Haag_2006b	U07611	5045	5389	NoV II	GII.4	100	II.4|2006b	97
KJ156556.1	KJ156556.1_Nanning_2011	Nanning	2011	KJ156556.1_Nanning_2011	387	GII.4	Den_Haag_2006b	U07611	5002	5389	NoV II	GII.4	100	II.4|2006b	77
KJ156557.1	KJ156557.1_Nanning_2010	Nanning	2010	KJ156557.1_Nanning_2010	387	GII.4	Den_Haag_2006b	U07611	5002	5389	NoV II	GII.4	100	II.4|2006b	99
KJ156558.1	KJ156558.1_Nanning_2010	Nanning	2010	KJ156558.1_Nanning_2010	348	GII.4	Den_Haag_2006b	U07611	5040	5388	NoV II	GII.4	100	II.4|2006b	95
KJ156559.1	KJ156559.1_Nanning_2010	Nanning	2010	KJ156559.1_Nanning_2010	346	GII.4	Den_Haag_2006b	U07611	5040	5386	NoV II	GII.4	100	II.4|2006b	95
KJ156560.1	KJ156560.1_Nanning_2010	Nanning	2010	KJ156560.1_Nanning_2010	343	GII.4	Den_Haag_2006b	U07611	5038	5381	NoV II	GII.4	100	II.4|2006b	97
KJ156561.1	KJ156561.1_Nanning_2010	Nanning	2010	KJ156561.1_Nanning_2010	348	GII.4	Den_Haag_2006b	U07611	5041	5389	NoV II	GII.4	100	II.4|2006b	85
KJ156562.1	KJ156562.1_Nanning_2010	Nanning	2010	KJ156562.1_Nanning_2010	350	GII.4	Den_Haag_2006b	U07611	5039	5389	NoV II	GII.4	100	II.4|2006b	98
KJ156563.1	KJ156563.1_Nanning_2010	Nanning	2010	KJ156563.1_Nanning_2010	386	GII.4	Den_Haag_2006b	U07611	5004	5390	NoV II	GII.4	100	II.4|2006b	98
KJ156564.1	KJ156564.1_Nanning_2010	Nanning	2010	KJ156564.1_Nanning_2010	388	GII.4	Den_Haag_2006b	U07611	5000	5388	NoV II	GII.4	100	II.4|2006b	99
KJ156565.1	KJ156565.1_Nanning_2010	Nanning	2010	KJ156565.1_Nanning_2010	388	GII.4	Den_Haag_2006b	U07611	5001	5389	NoV II	GII.4	100	II.4|2006b	97
KJ156566.1	KJ156566.1_Nanning_2010	Nanning	2010	KJ156566.1_Nanning_2010	338	GII.4	Den_Haag_2006b	U07611	5051	5389	NoV II	GII.4	100	II.4|2006b	95
KJ156567.1	KJ156567.1_Nanning_2010	Nanning	2010	KJ156567.1_Nanning_2010	338	GII.4	Den_Haag_2006b	U07611	5051	5389	NoV II	GII.4	100	II.4|2006b	94
KJ156568.1	KJ156568.1_Nanning_2010	Nanning	2010	KJ156568.1_Nanning_2010	337	GII.4	Den_Haag_2006b	U07611	5051	5388	NoV II	GII.4	100	II.4|2006b	92
KJ156569.1	KJ156569.1_Nanning_2011	Nanning	2011	KJ156569.1_Nanning_2011	338	GII.4	Den_Haag_2006b	U07611	5051	5389	NoV II	GII.4	100	II.4|2006b	93
KJ156570.1	KJ156570.1_Nanning_2010	Nanning	2010	KJ156570.1_Nanning_2010	338	GII.4	Den_Haag_2006b	U07611	5051	5389	NoV II	GII.4	100	II.4|2006b	93
KJ156572.1	KJ156572.1_Nanning_2011	Nanning	2011	KJ156572.1_Nanning_2011	338	GII.4	Den_Haag_2006b	U07611	5051	5389	NoV II	GII.4	100	II.4|2006b	75
KJ156573.1	KJ156573.1_Nanning_2010	Nanning	2010	KJ156573.1_Nanning_2010	326	GII.4	Den_Haag_2006b	U07611	5051	5377	NoV II	GII.4	100	II.4|2006b	98
KJ156574.1	KJ156574.1_Nanning_2011	Nanning	2011	KJ156574.1_Nanning_2011	343	GII.4	Den_Haag_2006b	U07611	5046	5389	NoV II	GII.4	100	II.4|2006b	93
KJ156576.1	KJ156576.1_Nanning_2011	Nanning	2011	KJ156576.1_Nanning_2011	341	GII.4	New_Orleans_2009	U07611	5047	5388	NoV II	GII.4	100	II.4|2009	95
KJ156577.1	KJ156577.1_Nanning_2011	Nanning	2011	KJ156577.1_Nanning_2011	342	GII.4	New_Orleans_2009	U07611	5046	5388	NoV II	GII.4	100	II.4|2009	92
KJ156578.1	KJ156578.1_Nanning_2011	Nanning	2011	KJ156578.1_Nanning_2011	327	GII.4	Den_Haag_2006b	U07611	5047	5374	NoV II	GII.4	100	II.4|2006b	83
KJ156579.1	KJ156579.1_Nanning_2011	Nanning	2011	KJ156579.1_Nanning_2011	343	GII.4	New_Orleans_2009	U07611	5046	5389	NoV II	GII.4	100	II.4|2009	91
KJ156580.1	KJ156580.1_Nanning_2011	Nanning	2011	KJ156580.1_Nanning_2011	343	GII.4	Den_Haag_2006b	U07611	5046	5389	NoV II	GII.4	100	II.4|2006b	75
KJ156581.1	KJ156581.1_Nanning_2010	Nanning	2010	KJ156581.1_Nanning_2010	343	GII.4	Den_Haag_2006b	U07611	5046	5389	NoV II	GII.4	100	II.4|2006b	98
KJ156582.1	KJ156582.1_Nanning_2010	Nanning	2010	KJ156582.1_Nanning_2010	328	GII.4	Den_Haag_2006b	U07611	5046	5374	NoV II	GII.4	100	II.4|2006b	96
KJ156583.1	KJ156583.1_Nanning_2010	Nanning	2010	KJ156583.1_Nanning_2010	331	GII.4	Den_Haag_2006b	U07611	5043	5374	NoV II	GII.4	100	II.4|2006b	98
KJ156584.1	KJ156584.1_Nanning_2010	Nanning	2010	KJ156584.1_Nanning_2010	346	GII.4	Den_Haag_2006b	U07611	5043	5389	NoV II	GII.4	100	II.4|2006b	87
KJ156585.1	KJ156585.1_Nanning_2010	Nanning	2010	KJ156585.1_Nanning_2010	353	GII.4	Den_Haag_2006b	U07611	5036	5389	NoV II	GII.4	100	II.4|2006b	91
KJ156586.1	KJ156586.1_Nanning_2010	Nanning	2010	KJ156586.1_Nanning_2010	331	GII.4	Den_Haag_2006b	U07611	5043	5374	NoV II	GII.4	100	II.4|2006b	92
KJ156587.1	KJ156587.1_Nanning_2010	Nanning	2010	KJ156587.1_Nanning_2010	328	GII.4	Den_Haag_2006b	U07611	5046	5374	NoV II	GII.4	100	II.4|2006b	98
KJ156588.1	KJ156588.1_Nanning_2011	Nanning	2011	KJ156588.1_Nanning_2011	342	GII.4	Den_Haag_2006b	U07611	5046	5388	NoV II	GII.4	100	II.4|2006b	90
KJ156589.1	KJ156589.1_Nanning_2010	Nanning	2010	KJ156589.1_Nanning_2010	344	GII.4	Den_Haag_2006b	U07611	5045	5389	NoV II	GII.4	100	II.4|2006b	98
KJ156590.1	KJ156590.1_Nanning_2010	Nanning	2010	KJ156590.1_Nanning_2010	345	GII.4	Den_Haag_2006b	U07611	5045	5390	NoV II	GII.4	100	II.4|2006b	97
KJ156591.1	KJ156591.1_Nanning_2010	Nanning	2010	KJ156591.1_Nanning_2010	344	GII.4	Den_Haag_2006b	U07611	5046	5390	NoV II	GII.4	100	II.4|2006b	87
KJ156592.1	KJ156592.1_Nanning_2010	Nanning	2010	KJ156592.1_Nanning_2010	345	GII.4	Den_Haag_2006b	U07611	5045	5390	NoV II	GII.4	100	II.4|2006b	95
KJ156593.1	KJ156593.1_Nanning_2010	Nanning	2010	KJ156593.1_Nanning_2010	345	GII.4	Den_Haag_2006b	U07611	5044	5389	NoV II	GII.4	100	II.4|2006b	94
KJ156594.1	KJ156594.1_Nanning_2010	Nanning	2010	KJ156594.1_Nanning_2010	345	GII.4	Den_Haag_2006b	U07611	5045	5390	NoV II	GII.4	100	II.4|2006b	95
KJ156595.1	KJ156595.1_Nanning_2010	Nanning	2010	KJ156595.1_Nanning_2010	345	GII.4	Den_Haag_2006b	U07611	5045	5390	NoV II	GII.4	100	II.4|2006b	94
KJ156596.1	KJ156596.1_Nanning_2010	Nanning	2010	KJ156596.1_Nanning_2010	387	GII.4	Den_Haag_2006b	U07611	5002	5389	NoV II	GII.4	100	II.4|2006b	97
KJ156597.1	KJ156597.1_Nanning_2010	Nanning	2010	KJ156597.1_Nanning_2010	384	GII.4	Den_Haag_2006b	U07611	5002	5386	NoV II	GII.4	100	II.4|2006b	97
KJ156598.1	KJ156598.1_Nanning_2010	Nanning	2010	KJ156598.1_Nanning_2010	468	GII.4	Den_Haag_2006b	U07611	4921	5389	NoV II	GII.4	100	II.4|2006b	94
KM246917.1	KM246917.1_Nanning_2011	Nanning	2011	KM246917.1_Nanning_2011	388	GII.4	New_Orleans_2009	U07611	5002	5390	NoV II	GII.4	100	II.4|2009	96
KM246919.1	KM246919.1_Nanning_2011	Nanning	2011	KM246919.1_Nanning_2011	388	GII.4	New_Orleans_2009	U07611	5002	5390	NoV II	GII.4	100	II.4|2009	80
KM246921.1	KM246921.1_Nanning_2011	Nanning	2011	KM246921.1_Nanning_2011	387	GII.4	New_Orleans_2009	U07611	5002	5389	NoV II	GII.4	100	II.4|2009	89
KM246925.1	KM246925.1_Nanning_2011	Nanning	2011	KM246925.1_Nanning_2011	388	GII.4	New_Orleans_2009	U07611	5002	5390	NoV II	GII.4	100	II.4|2009	77
KM246926.1	KM246926.1_Nanning_2011	Nanning	2011	KM246926.1_Nanning_2011	388	GII.4	New_Orleans_2009	U07611	5002	5390	NoV II	GII.4	100	II.4|2009	76
KM246931.1	KM246931.1_Nanning_2011	Nanning	2011	KM246931.1_Nanning_2011	388	GII.4	New_Orleans_2009	U07611	5002	5390	NoV II	GII.4	100	II.4|2009	74
KM246936.1	KM246936.1_Nanning_2011	Nanning	2011	KM246936.1_Nanning_2011	388	GII.4	New_Orleans_2009	U07611	5002	5390	NoV II	GII.4	100	II.4|2009	77
KM246937.1	KM246937.1_Nanning_2011	Nanning	2011	KM246937.1_Nanning_2011	387	GII.4	Den_Haag_2006b	U07611	5002	5389	NoV II	GII.4	100	II.4|2006b	85
EU400369.1	EU400369.1_Shanghai_2006	Shanghai	2006	EU400369.1_Shanghai_2006	281	GII.4	Den_Haag_2006b	U07611	5084	5365	NoV II	GII.4	100	II.4|2006b	91
EU400370.1	EU400370.1_Shanghai_2006	Shanghai	2006	EU400370.1_Shanghai_2006	281	GII.4	Den_Haag_2006b	U07611	5084	5365	NoV II	GII.4	100	II.4|2006b	99
EU400371.1	EU400371.1_Shanghai_2006	Shanghai	2006	EU400371.1_Shanghai_2006	281	GII.4	Den_Haag_2006b	U07611	5084	5365	NoV II	GII.4	100	II.4|2006b	100
KC456070.1	KC456070.1_Shanghai_2012	Shanghai	2012	KC456070.1_Shanghai_2012	1623	GII.4	Sydney_2012	U07611	5084	6707	NoV II	GII.4	100	II.4|2012	100
KC456071.1	KC456071.1_Shanghai_2012	Shanghai	2012	KC456071.1_Shanghai_2012	1623	GII.4	Sydney_2012	U07611	5084	6707	NoV II	GII.4	100	II.4|2012	100
KC456072.1	KC456072.1_Shanghai_2012	Shanghai	2012	KC456072.1_Shanghai_2012	1623	GII.4	Sydney_2012	U07611	5084	6707	NoV II	GII.4	100	II.4|2012	100
KC456073.1	KC456073.1_Shanghai_2012	Shanghai	2012	KC456073.1_Shanghai_2012	1623	GII.4	Sydney_2012	U07611	5084	6707	NoV II	GII.4	100	II.4|2012	100
KJ145847.1	KJ145847.1_Shanghai_2010	Shanghai	2010	KJ145847.1_Shanghai	282	GII.4	New_Orleans_2009	U07611	5084	5366	NoV II	GII.4	100	II.4|2009	80
KJ145848.1	KJ145848.1_Shanghai_2010	Shanghai	2010	KJ145848.1_Shanghai	282	GII.4	Den_Haag_2006b	U07611	5084	5366	NoV II	GII.4	100	II.4|2006b	99
KJ145853.1	KJ145853.1_Shanghai_2011	Shanghai	2011	KJ145853.1_Shanghai	282	GII.4	New_Orleans_2009	U07611	5084	5366	NoV II	GII.4	100	II.4|2009	87
KJ145855.1	KJ145855.1_Shanghai_2011	Shanghai	2011	KJ145855.1_Shanghai	282	GII.4	Den_Haag_2006b	U07611	5084	5366	NoV II	GII.4	100	II.4|2006b	99
KP335052.1	KP335052.1_Shanghai_2014	Shanghai	2014	KP335052.1_Shanghai_2014	305	GII.4	Sydney_2012	U07611	5084	5389	NoV II	GII.4	100	II.4|2012	97
KP335054.1	KP335054.1_Shanghai_2014	Shanghai	2014	KP335054.1_Shanghai_2014	305	GII.4	Sydney_2012	U07611	5084	5389	NoV II	GII.4	100	II.4|2012	99
KP335057.1	KP335057.1_Shanghai_2014	Shanghai	2014	KP335057.1_Shanghai_2014	305	GII.4	Sydney_2012	U07611	5084	5389	NoV II	GII.4	100	II.4|2012	94
KP335061.1	KP335061.1_Shanghai_2014	Shanghai	2014	KP335061.1_Shanghai_2014	305	GII.4	Sydney_2012	U07611	5084	5389	NoV II	GII.4	100	II.4|2012	86
KP335064.1	KP335064.1_Shanghai_2014	Shanghai	2014	KP335064.1_Shanghai_2014	305	GII.4	Sydney_2012	U07611	5084	5389	NoV II	GII.4	100	II.4|2012	98
KP335066.1	KP335066.1_Shanghai_2014	Shanghai	2014	KP335066.1_Shanghai_2014	305	GII.4	Sydney_2012	U07611	5084	5389	NoV II	GII.4	100	II.4|2012	84
KP864105.1	KP864105.1_Shanghai_2014	Shanghai	2014	KP864105.1_Shanghai_2014	1623	GII.4	Sydney_2012	U07611	5084	6707	NoV II	GII.4	100	II.4|2012	100
KP864106.1	KP864106.1_Shanghai_2014	Shanghai	2014	KP864106.1_Shanghai_2014	1623	GII.4	Sydney_2012	U07611	5084	6707	NoV II	GII.4	100	II.4|2012	100
KP864107.1	KP864107.1_Shanghai_2015	Shanghai	2015	KP864107.1_Shanghai_2015	1623	GII.4	Sydney_2012	U07611	5084	6707	NoV II	GII.4	100	II.4|2012	100
KP864111.1	KP864111.1_Shanghai_2014	Shanghai	2014	KP864111.1_Shanghai_2014	305	GII.4	Sydney_2012	U07611	5084	5389	NoV II	GII.4	100	II.4|2012	99
KP864112.1	KP864112.1_Shanghai_2014	Shanghai	2014	KP864112.1_Shanghai_2014	305	GII.4	Sydney_2012	U07611	5084	5389	NoV II	GII.4	100	II.4|2012	98
KP864113.1	KP864113.1_Shanghai_2014	Shanghai	2014	KP864113.1_Shanghai_2014	305	GII.4	Sydney_2012	U07611	5084	5389	NoV II	GII.4	100	II.4|2012	94
KP864114.1	KP864114.1_Shanghai_2014	Shanghai	2014	KP864114.1_Shanghai_2014	305	GII.4	Sydney_2012	U07611	5084	5389	NoV II	GII.4	100	II.4|2012	98
KP864115.1	KP864115.1_Shanghai_2014	Shanghai	2014	KP864115.1_Shanghai_2014	305	GII.4	Sydney_2012	U07611	5084	5389	NoV II	GII.4	100	II.4|2012	95
KP864116.1	KP864116.1_Shanghai_2014	Shanghai	2014	KP864116.1_Shanghai_2014	305	GII.4	Sydney_2012	U07611	5084	5389	NoV II	GII.4	100	II.4|2012	99
KP864117.1	KP864117.1_Shanghai_2014	Shanghai	2014	KP864117.1_Shanghai_2014	305	GII.4	Sydney_2012	U07611	5084	5389	NoV II	GII.4	100	II.4|2012	88
KP864119.1	KP864119.1_Shanghai_2014	Shanghai	2014	KP864119.1_Shanghai_2014	305	GII.4	Sydney_2012	U07611	5084	5389	NoV II	GII.4	100	II.4|2012	97
KP864120.1	KP864120.1_Shanghai_2015	Shanghai	2015	KP864120.1_Shanghai_2015	305	GII.4	Sydney_2012	U07611	5084	5389	NoV II	GII.4	100	II.4|2012	99
KP864121.1	KP864121.1_Shanghai_2015	Shanghai	2015	KP864121.1_Shanghai_2015	305	GII.4	Sydney_2012	U07611	5084	5389	NoV II	GII.4	100	II.4|2012	98
KP864122.1	KP864122.1_Shanghai_2015	Shanghai	2015	KP864122.1_Shanghai_2015	305	GII.4	Sydney_2012	U07611	5084	5389	NoV II	GII.4	100	II.4|2012	99
KP864123.1	KP864123.1_Shanghai_2015	Shanghai	2015	KP864123.1_Shanghai_2015	305	GII.4	Sydney_2012	U07611	5084	5389	NoV II	GII.4	100	II.4|2012	99
KP864124.1	KP864124.1_Shanghai_2015	Shanghai	2015	KP864124.1_Shanghai_2015	305	GII.4	Sydney_2012	U07611	5084	5389	NoV II	GII.4	100	II.4|2012	97
KP864125.1	KP864125.1_Shanghai_2015	Shanghai	2015	KP864125.1_Shanghai_2015	305	GII.4	Sydney_2012	U07611	5084	5389	NoV II	GII.4	100	II.4|2012	98
KT346370.1	KT346370.1_Shanghai_2014	Shanghai	2014	KT346370.1_Shanghai_2014	687	GII.4	Sydney_2012	U07611	6005	6692	NoV II	GII.4	100	II.4|2012	100
EU400331.1	EU400331.1_Shanxi_2006	Shanxi	2006	EU400331.1_Shanxi_2006	281	GII.4	Hunter_2004	U07611	5084	5365	NoV II	GII.4	100	II.4|2004	70
EU400332.1	EU400332.1_Shanxi_2006	Shanxi	2006	EU400332.1_Shanxi_2006	281	GII.4	Den_Haag_2006b	U07611	5084	5365	NoV II	GII.4	100	II.4|2006b	97
GQ223399.1	GQ223399.1_Shenzhen_2007	Shenzhen	2007	GQ223399.1_Shenzhen_2007	279	GII.4	Den_Haag_2006b	U07611	5402	5681	NoV II	GII.4	100	II.4|2006b	99
GQ223400.1	GQ223400.1_Shenzhen_2007	Shenzhen	2007	GQ223400.1_Shenzhen_2007	279	GII.4	Den_Haag_2006b	U07611	5402	5681	NoV II	GII.4	100	II.4|2006b	99
GQ223401.1	GQ223401.1_Shenzhen_2007	Shenzhen	2007	GQ223401.1_Shenzhen_2007	279	GII.4	Den_Haag_2006b	U07611	5402	5681	NoV II	GII.4	100	II.4|2006b	100
GQ223402.1	GQ223402.1_Shenzhen_2007	Shenzhen	2007	GQ223402.1_Shenzhen_2007	279	GII.4	Den_Haag_2006b	U07611	5402	5681	NoV II	GII.4	100	II.4|2006b	98
GQ223403.1	GQ223403.1_Shenzhen_2007	Shenzhen	2007	GQ223403.1_Shenzhen_2007	279	GII.4	Den_Haag_2006b	U07611	5402	5681	NoV II	GII.4	100	II.4|2006b	100
GQ223404.1	GQ223404.1_Shenzhen_2007	Shenzhen	2007	GQ223404.1_Shenzhen_2007	279	GII.4	Den_Haag_2006b	U07611	5402	5681	NoV II	GII.4	100	II.4|2006b	98
JQ861907.1	JQ861907.1_Shenzhen_2011	Shenzhen	2011	JQ861907.1_Shenzhen_2011	580	GII.4	Den_Haag_2006b	U07611	4645	5225	NoV II	GII.4	88	II.4|2006b	97
JQ861909.1	JQ861909.1_Shenzhen_2011	Shenzhen	2011	JQ861909.1_Shenzhen_2011	583	GII.4	Den_Haag_2006b	U07611	4642	5225	NoV II	GII.4	90	II.4|2006b	73
JQ861910.1	JQ861910.1_Shenzhen_2011	Shenzhen	2011	JQ861910.1_Shenzhen_2011	583	GII.4	Den_Haag_2006b	U07611	4642	5225	NoV II	GII.4	93	II.4|2006b	96
JQ861912.1	JQ861912.1_Shenzhen_2011	Shenzhen	2011	JQ861912.1_Shenzhen_2011	583	GII.4	Den_Haag_2006b	U07611	4642	5225	NoV II	GII.4	93	II.4|2006b	98
JQ861913.1	JQ861913.1_Shenzhen_2011	Shenzhen	2011	JQ861913.1_Shenzhen_2011	583	GII.4	Den_Haag_2006b	U07611	4642	5225	NoV II	GII.4	84	II.4|2006b	78
JQ861914.1	JQ861914.1_Shenzhen_2011	Shenzhen	2011	JQ861914.1_Shenzhen_2011	583	GII.4	Den_Haag_2006b	U07611	4642	5225	NoV II	GII.4	90	II.4|2006b	93
JQ861915.1	JQ861915.1_Shenzhen_2011	Shenzhen	2011	JQ861915.1_Shenzhen_2011	583	GII.4	Den_Haag_2006b	U07611	4642	5225	NoV II	GII.4	93	II.4|2006b	89
JQ861916.1	JQ861916.1_Shenzhen_2011	Shenzhen	2011	JQ861916.1_Shenzhen_2011	583	GII.4	Den_Haag_2006b	U07611	4642	5225	NoV II	GII.4	85	II.4|2006b	87
JQ861917.1	JQ861917.1_Shenzhen_2011	Shenzhen	2011	JQ861917.1_Shenzhen_2011	583	GII.4	Den_Haag_2006b	U07611	4642	5225	NoV II	GII.4	91	II.4|2006b	93
JQ861918.1	JQ861918.1_Shenzhen_2011	Shenzhen	2011	JQ861918.1_Shenzhen_2011	583	GII.4	Den_Haag_2006b	U07611	4642	5225	NoV II	GII.4	96	II.4|2006b	77
JQ861919.1	JQ861919.1_Shenzhen_2011	Shenzhen	2011	JQ861919.1_Shenzhen_2011	583	GII.4	Den_Haag_2006b	U07611	4642	5225	NoV II	GII.4	94	II.4|2006b	89
JQ861920.1	JQ861920.1_Shenzhen_2011	Shenzhen	2011	JQ861920.1_Shenzhen_2011	583	GII.4	Den_Haag_2006b	U07611	4642	5225	NoV II	GII.4	91	II.4|2006b	92
JQ861921.1	JQ861921.1_Shenzhen_2011	Shenzhen	2011	JQ861921.1_Shenzhen_2011	583	GII.4	Den_Haag_2006b	U07611	4642	5225	NoV II	GII.4	93	II.4|2006b	86
JQ861922.1	JQ861922.1_Shenzhen_2011	Shenzhen	2011	JQ861922.1_Shenzhen_2011	583	GII.4	Den_Haag_2006b	U07611	4642	5225	NoV II	GII.4	87	II.4|2006b	94
JQ861923.1	JQ861923.1_Shenzhen_2011	Shenzhen	2011	JQ861923.1_Shenzhen_2011	583	GII.4	Den_Haag_2006b	U07611	4642	5225	NoV II	GII.4	89	II.4|2006b	88
JQ861924.1	JQ861924.1_Shenzhen_2011	Shenzhen	2011	JQ861924.1_Shenzhen_2011	583	GII.4	Den_Haag_2006b	U07611	4642	5225	NoV II	GII.4	81	II.4|2006b	76
JQ861925.1	JQ861925.1_Shenzhen_2011	Shenzhen	2011	JQ861925.1_Shenzhen_2011	583	GII.4	Den_Haag_2006b	U07611	4642	5225	NoV II	GII.4	91	II.4|2006b	91
JQ861927.1	JQ861927.1_Shenzhen_2011	Shenzhen	2011	JQ861927.1_Shenzhen_2011	583	GII.4	Den_Haag_2006b	U07611	4642	5225	NoV II	GII.4	95	II.4|2006b	88
KJ995534.1	KJ995534.1_Shenzhen_2012	Shenzhen	2012	KJ995534.1_Shenzhen_2012	281	GII.4	Sydney_2012	U07611	5084	5365	NoV II	GII.4	100	II.4|2012	96
KJ995535.1	KJ995535.1_Shenzhen_2012	Shenzhen	2012	KJ995535.1_Shenzhen_2012	281	GII.4	Sydney_2012	U07611	5084	5365	NoV II	GII.4	100	II.4|2012	98
KJ995536.1	KJ995536.1_Shenzhen_2013	Shenzhen	2013	KJ995536.1_Shenzhen_2013	281	GII.4	Sydney_2012	U07611	5084	5365	NoV II	GII.4	100	II.4|2012	99
KJ995537.1	KJ995537.1_Shenzhen_2013	Shenzhen	2013	KJ995537.1_Shenzhen_2013	281	GII.4	Sydney_2012	U07611	5084	5365	NoV II	GII.4	100	II.4|2012	98
KJ995538.1	KJ995538.1_Shenzhen_2013	Shenzhen	2013	KJ995538.1_Shenzhen_2013	281	GII.4	Sydney_2012	U07611	5084	5365	NoV II	GII.4	100	II.4|2012	99
KJ995539.1	KJ995539.1_Shenzhen_2013	Shenzhen	2013	KJ995539.1_Shenzhen_2013	281	GII.4	Sydney_2012	U07611	5084	5365	NoV II	GII.4	100	II.4|2012	97
KJ995540.1	KJ995540.1_Shenzhen_2013	Shenzhen	2013	KJ995540.1_Shenzhen_2013	281	GII.4	Sydney_2012	U07611	5084	5365	NoV II	GII.4	100	II.4|2012	97
KJ995541.1	KJ995541.1_Shenzhen_2012	Shenzhen	2012	KJ995541.1_Shenzhen_2012	281	GII.4	Sydney_2012	U07611	5084	5365	NoV II	GII.4	100	II.4|2012	98
KJ995542.1	KJ995542.1_Shenzhen_2012	Shenzhen	2012	KJ995542.1_Shenzhen_2012	281	GII.4	Sydney_2012	U07611	5084	5365	NoV II	GII.4	100	II.4|2012	100
KJ995543.1	KJ995543.1_Shenzhen_2012	Shenzhen	2012	KJ995543.1_Shenzhen_2012	281	GII.4	Sydney_2012	U07611	5084	5365	NoV II	GII.4	100	II.4|2012	98
KJ995544.1	KJ995544.1_Shenzhen_2012	Shenzhen	2012	KJ995544.1_Shenzhen_2012	281	GII.4	Sydney_2012	U07611	5084	5365	NoV II	GII.4	100	II.4|2012	97
KJ995545.1	KJ995545.1_Shenzhen_2012	Shenzhen	2012	KJ995545.1_Shenzhen_2012	281	GII.4	Sydney_2012	U07611	5084	5365	NoV II	GII.4	100	II.4|2012	99
KJ995546.1	KJ995546.1_Shenzhen_2012	Shenzhen	2012	KJ995546.1_Shenzhen_2012	281	GII.4	Sydney_2012	U07611	5084	5365	NoV II	GII.4	100	II.4|2012	99
KJ995547.1	KJ995547.1_Shenzhen_2012	Shenzhen	2012	KJ995547.1_Shenzhen_2012	281	GII.4	Sydney_2012	U07611	5084	5365	NoV II	GII.4	100	II.4|2012	96
KJ995548.1	KJ995548.1_Shenzhen_2012	Shenzhen	2012	KJ995548.1_Shenzhen_2012	281	GII.4	Sydney_2012	U07611	5084	5365	NoV II	GII.4	100	II.4|2012	99
KJ995549.1	KJ995549.1_Shenzhen_2012	Shenzhen	2012	KJ995549.1_Shenzhen_2012	281	GII.4	Sydney_2012	U07611	5084	5365	NoV II	GII.4	100	II.4|2012	97
KJ995550.1	KJ995550.1_Shenzhen_2012	Shenzhen	2012	KJ995550.1_Shenzhen_2012	281	GII.4	Sydney_2012	U07611	5084	5365	NoV II	GII.4	100	II.4|2012	96
GQ379133.1	GQ379133.1_Tianjin_2008	Tianjin	2008	GQ379133.1_Tianjin_2008	346	GII.4	Den_Haag_2006b	U07611	5028	5374	NoV II	GII.4	100	II.4|2006b	96
GQ379134.1	GQ379134.1_Tianjin_2008	Tianjin	2008	GQ379134.1_Tianjin_2008	346	GII.4	Den_Haag_2006b	U07611	5025	5370	NoV II	GII.4	100	II.4|2006b	96
GQ379135.1	GQ379135.1_Tianjin_2008	Tianjin	2008	GQ379135.1_Tianjin_2008	346	GII.4	Den_Haag_2006b	U07611	5025	5371	NoV II	GII.4	100	II.4|2006b	96
GQ379136.1	GQ379136.1_Tianjin_2008	Tianjin	2008	GQ379136.1_Tianjin_2008	346	GII.4	Den_Haag_2006b	U07611	5024	5369	NoV II	GII.4	100	II.4|2006b	94
GQ379137.1	GQ379137.1_Tianjin_2008	Tianjin	2008	GQ379137.1_Tianjin_2008	346	GII.4	Den_Haag_2006b	U07611	5029	5375	NoV II	GII.4	100	II.4|2006b	99
GQ379138.1	GQ379138.1_Tianjin_2008	Tianjin	2008	GQ379138.1_Tianjin_2008	346	GII.4	Den_Haag_2006b	U07611	5028	5374	NoV II	GII.4	100	II.4|2006b	95
GQ379139.1	GQ379139.1_Tianjin_2008	Tianjin	2008	GQ379139.1_Tianjin_2008	346	GII.4	Den_Haag_2006b	U07611	5025	5371	NoV II	GII.4	100	II.4|2006b	97
GQ379140.1	GQ379140.1_Tianjin_2008	Tianjin	2008	GQ379140.1_Tianjin_2008	346	GII.4	Den_Haag_2006b	U07611	5023	5369	NoV II	GII.4	100	II.4|2006b	92
GQ379141.1	GQ379141.1_Tianjin_2008	Tianjin	2008	GQ379141.1_Tianjin_2008	346	GII.4	Den_Haag_2006b	U07611	5027	5373	NoV II	GII.4	100	II.4|2006b	99
GQ379142.1	GQ379142.1_Tianjin_2008	Tianjin	2008	GQ379142.1_Tianjin_2008	346	GII.4	Den_Haag_2006b	U07611	5028	5374	NoV II	GII.4	100	II.4|2006b	94
GQ379143.1	GQ379143.1_Tianjin_2008	Tianjin	2008	GQ379143.1_Tianjin_2008	346	GII.4	Den_Haag_2006b	U07611	5027	5372	NoV II	GII.4	100	II.4|2006b	97
GQ379144.1	GQ379144.1_Tianjin_2008	Tianjin	2008	GQ379144.1_Tianjin_2008	346	GII.4	Den_Haag_2006b	U07611	5029	5375	NoV II	GII.4	100	II.4|2006b	96
GQ379145.1	GQ379145.1_Tianjin_2008	Tianjin	2008	GQ379145.1_Tianjin_2008	346	GII.4	Den_Haag_2006b	U07611	5031	5377	NoV II	GII.4	100	II.4|2006b	96
GQ379147.1	GQ379147.1_Tianjin_2008	Tianjin	2008	GQ379147.1_Tianjin_2008	346	GII.4	Den_Haag_2006b	U07611	5032	5378	NoV II	GII.4	100	II.4|2006b	96
GQ379148.1	GQ379148.1_Tianjin_2008	Tianjin	2008	GQ379148.1_Tianjin_2008	346	GII.4	Den_Haag_2006b	U07611	5031	5377	NoV II	GII.4	100	II.4|2006b	99
GQ379149.1	GQ379149.1_Tianjin_2008	Tianjin	2008	GQ379149.1_Tianjin_2008	346	GII.4	Den_Haag_2006b	U07611	5027	5373	NoV II	GII.4	100	II.4|2006b	97
GQ379150.1	GQ379150.1_Tianjin_2008	Tianjin	2008	GQ379150.1_Tianjin_2008	346	GII.4	Den_Haag_2006b	U07611	5026	5372	NoV II	GII.4	100	II.4|2006b	97
GQ379151.1	GQ379151.1_Tianjin_2008	Tianjin	2008	GQ379151.1_Tianjin_2008	346	GII.4	Den_Haag_2006b	U07611	5028	5374	NoV II	GII.4	100	II.4|2006b	95
GQ379152.1	GQ379152.1_Tianjin_2008	Tianjin	2008	GQ379152.1_Tianjin_2008	346	GII.4	Den_Haag_2006b	U07611	5030	5377	NoV II	GII.4	100	II.4|2006b	100
GQ379153.1	GQ379153.1_Tianjin_2008	Tianjin	2008	GQ379153.1_Tianjin_2008	346	GII.4	Den_Haag_2006b	U07611	5031	5378	NoV II	GII.4	100	II.4|2006b	100
GQ379154.1	GQ379154.1_Tianjin_2008	Tianjin	2008	GQ379154.1_Tianjin_2008	346	GII.4	Den_Haag_2006b	U07611	5028	5374	NoV II	GII.4	100	II.4|2006b	100
JQ750992.1	JQ750992.1_Wuhan_2007	Wuhan	2007	JQ750992.1_Wuhan_2007	324	GII.4	Den_Haag_2006b	U07611	5047	5371	NoV II	GII.4	100	II.4|2006b	99
JQ750993.1	JQ750993.1_Wuhan_2007	Wuhan	2007	JQ750993.1_Wuhan_2007	324	GII.4	Den_Haag_2006b	U07611	5047	5371	NoV II	GII.4	100	II.4|2006b	99
JQ750994.1	JQ750994.1_Wuhan_2008	Wuhan	2008	JQ750994.1_Wuhan_2008	324	GII.4	Den_Haag_2006b	U07611	5047	5371	NoV II	GII.4	100	II.4|2006b	96
JQ750995.1	JQ750995.1_Wuhan_2009	Wuhan	2009	JQ750995.1_Wuhan_2009	324	GII.4	Den_Haag_2006b	U07611	5047	5371	NoV II	GII.4	100	II.4|2006b	92
JQ750996.1	JQ750996.1_Wuhan_2010	Wuhan	2010	JQ750996.1_Wuhan_2010	324	GII.4	Den_Haag_2006b	U07611	5047	5371	NoV II	GII.4	100	II.4|2006b	99
JQ751045.1	JQ751045.1_Wuhan_2007	Wuhan	2007	JQ751045.1_Wuhan_2007	1093	GII.4	Den_Haag_2006b	U07611	4278	5371	NoV II	GII.4	100	II.4|2006b	98
JQ751046.1	JQ751046.1_Wuhan_2007	Wuhan	2007	JQ751046.1_Wuhan_2007	1093	GII.4	Den_Haag_2006b	U07611	4278	5371	NoV II	GII.4	100	II.4|2006b	100
JQ751047.1	JQ751047.1_Wuhan_2008	Wuhan	2008	JQ751047.1_Wuhan_2008	1093	GII.4	Den_Haag_2006b	U07611	4278	5371	NoV II	GII.4	100	II.4|2006b	95
JQ751048.1	JQ751048.1_Wuhan_2008	Wuhan	2008	JQ751048.1_Wuhan_2008	1093	GII.4	Den_Haag_2006b	U07611	4278	5371	NoV II	GII.4	100	II.4|2006b	97
JQ751049.1	JQ751049.1_Wuhan_2009	Wuhan	2009	JQ751049.1_Wuhan_2009	1093	GII.4	Den_Haag_2006b	U07611	4278	5371	NoV II	GII.4	100	II.4|2006b	97
JQ751050.1	JQ751050.1_Wuhan_2009	Wuhan	2009	JQ751050.1_Wuhan_2009	1093	GII.4	Den_Haag_2006b	U07611	4278	5371	NoV II	GII.4	100	II.4|2006b	91
JQ751051.1	JQ751051.1_Wuhan_2010	Wuhan	2010	JQ751051.1_Wuhan_2010	1093	GII.4	Den_Haag_2006b	U07611	4278	5371	NoV II	GII.4	100	II.4|2006b	100
JQ751052.1	JQ751052.1_Wuhan_2008	Wuhan	2008	JQ751052.1_Wuhan_2008	1093	GII.4	Den_Haag_2006b	U07611	4278	5371	NoV II	GII.4	100	II.4|2006b	97
JQ751053.1	JQ751053.1_Wuhan_2008	Wuhan	2008	JQ751053.1_Wuhan_2008	1093	GII.4	Den_Haag_2006b	U07611	4278	5371	NoV II	GII.4	100	II.4|2006b	88
JQ751055.1	JQ751055.1_Wuhan_2009	Wuhan	2009	JQ751055.1_Wuhan_2009	1093	GII.4	Den_Haag_2006b	U07611	4278	5371	NoV II	GII.4	100	II.4|2006b	93
JF947180.1	JF947180.1_Xiamen_2011	Xiamen	2011	JF947180.1_Xiamen_2011	306	GII.4	New_Orleans_2009	U07611	5084	5390	NoV II	GII.4	100	II.4|2009	87
KC783724.1	KC783724.1_Xiamen_2012	Xiamen	2012	KC783724.1_Xiamen_2012	323	GII.4	Den_Haag_2006b	U07611	5064	5387	NoV II	GII.4	100	II.4|2006b	98
JX155737.1	JX155737.1_Xian_2010	Xian	2010	JX155737.1_Xian_2010	1623	GII.4	Den_Haag_2006b	U07611	5084	6710	NoV II	GII.4	100	II.4|2006b	100
JX155738.1	JX155738.1_Xian_2010	Xian	2010	JX155738.1_Xian_2010	1623	GII.4	Den_Haag_2006b	U07611	5084	6707	NoV II	GII.4	100	II.4|2006b	100
JX155739.1	JX155739.1_Xian_2010	Xian	2010	JX155739.1_Xian_2010	1623	GII.4	Den_Haag_2006b	U07611	5084	6707	NoV II	GII.4	100	II.4|2006b	100
JX155740.1	JX155740.1_Xian_2010	Xian	2010	JX155740.1_Xian_2010	1623	GII.4	Den_Haag_2006b	U07611	5084	6707	NoV II	GII.4	100	II.4|2006b	100
JX155741.1	JX155741.1_Xian_2010	Xian	2010	JX155741.1_Xian_2010	1623	GII.4	Den_Haag_2006b	U07611	5084	6707	NoV II	GII.4	100	II.4|2006b	100
JX155742.1	JX155742.1_Xian_2010	Xian	2010	JX155742.1_Xian_2010	1623	GII.4	Den_Haag_2006b	U07611	5084	6707	NoV II	GII.4	100	II.4|2006b	100
JX155743.1	JX155743.1_Xian_2010	Xian	2010	JX155743.1_Xian_2010	1623	GII.4	Den_Haag_2006b	U07611	5084	6707	NoV II	GII.4	100	II.4|2006b	100
JX155744.1	JX155744.1_Xian_2010	Xian	2010	JX155744.1_Xian_2010	1623	GII.4	Den_Haag_2006b	U07611	5084	6707	NoV II	GII.4	100	II.4|2006b	100
JX155745.1	JX155745.1_Xian_2010	Xian	2010	JX155745.1_Xian_2010	1623	GII.4	Den_Haag_2006b	U07611	5084	6707	NoV II	GII.4	100	II.4|2006b	100
JX155746.1	JX155746.1_Xian_2010	Xian	2010	JX155746.1_Xian_2010	1623	GII.4	Den_Haag_2006b	U07611	5084	6707	NoV II	GII.4	100	II.4|2006b	100
JX155747.1	JX155747.1_Xian_2010	Xian	2010	JX155747.1_Xian_2010	1623	GII.4	Den_Haag_2006b	U07611	5084	6707	NoV II	GII.4	100	II.4|2006b	100
JX155748.1	JX155748.1_Xian_2010	Xian	2010	JX155748.1_Xian_2010	1623	GII.4	Den_Haag_2006b	U07611	5084	6707	NoV II	GII.4	100	II.4|2006b	100
JX155749.1	JX155749.1_Xian_2010	Xian	2010	JX155749.1_Xian_2010	1623	GII.4	Den_Haag_2006b	U07611	5084	6707	NoV II	GII.4	100	II.4|2006b	100
JX155750.1	JX155750.1_Xian_2010	Xian	2010	JX155750.1_Xian_2010	1623	GII.4	Den_Haag_2006b	U07611	5084	6707	NoV II	GII.4	100	II.4|2006b	100
JX155751.1	JX155751.1_Xian_2010	Xian	2010	JX155751.1_Xian_2010	1623	GII.4	Den_Haag_2006b	U07611	5084	6707	NoV II	GII.4	100	II.4|2006b	100
JX155752.1	JX155752.1_Xian_2010	Xian	2010	JX155752.1_Xian_2010	1623	GII.4	Den_Haag_2006b	U07611	5084	6707	NoV II	GII.4	100	II.4|2006b	100
JX155753.1	JX155753.1_Xian_2010	Xian	2010	JX155753.1_Xian_2010	1623	GII.4	Den_Haag_2006b	U07611	5084	6707	NoV II	GII.4	100	II.4|2006b	100
JX155754.1	JX155754.1_Xian_2010	Xian	2010	JX155754.1_Xian_2010	1623	GII.4	Den_Haag_2006b	U07611	5084	6707	NoV II	GII.4	100	II.4|2006b	100
KJ938972.1	KJ938972.1_Xiangyang_2013	Xiangyang	2013	KJ938972.1_Xiangyang_2013	303	GII.4	Sydney_2012	U07611	5084	5387	NoV II	GII.4	100	II.4|2012	78
KJ938973.1	KJ938973.1_Xiangyang_2013	Xiangyang	2013	KJ938973.1_Xiangyang_2013	303	GII.4	Sydney_2012	U07611	5084	5387	NoV II	GII.4	100	II.4|2012	98
KJ938975.1	KJ938975.1_Xiangyang_2013	Xiangyang	2013	KJ938975.1_Xiangyang_2013	303	GII.4	Sydney_2012	U07611	5084	5387	NoV II	GII.4	100	II.4|2012	82
KJ938976.1	KJ938976.1_Xiangyang_2013	Xiangyang	2013	KJ938976.1_Xiangyang_2013	303	GII.4	Sydney_2012	U07611	5084	5387	NoV II	GII.4	100	II.4|2012	93
KJ938978.1	KJ938978.1_Xiangyang_2013	Xiangyang	2013	KJ938978.1_Xiangyang_2013	303	GII.4	Sydney_2012	U07611	5084	5387	NoV II	GII.4	100	II.4|2012	97
KJ938979.1	KJ938979.1_Xiangyang_2013	Xiangyang	2013	KJ938979.1_Xiangyang_2013	303	GII.4	Sydney_2012	U07611	5084	5387	NoV II	GII.4	100	II.4|2012	95
KJ938981.1	KJ938981.1_Xiangyang_2013	Xiangyang	2013	KJ938981.1_Xiangyang_2013	303	GII.4	Sydney_2012	U07611	5084	5387	NoV II	GII.4	100	II.4|2012	99
KJ938983.1	KJ938983.1_Xiangyang_2013	Xiangyang	2013	KJ938983.1_Xiangyang_2013	303	GII.4	Sydney_2012	U07611	5084	5387	NoV II	GII.4	100	II.4|2012	87
KJ938984.1	KJ938984.1_Xiangyang_2013	Xiangyang	2013	KJ938984.1_Xiangyang_2013	303	GII.4	Sydney_2012	U07611	5084	5387	NoV II	GII.4	100	II.4|2012	98
KJ938987.1	KJ938987.1_Xiangyang_2013	Xiangyang	2013	KJ938987.1_Xiangyang_2013	303	GII.4	Sydney_2012	U07611	5084	5387	NoV II	GII.4	100	II.4|2012	82
KJ938989.1	KJ938989.1_Xiangyang_2013	Xiangyang	2013	KJ938989.1_Xiangyang_2013	303	GII.4	Den_Haag_2006b	U07611	5084	5387	NoV II	GII.4	100	II.4|2006b	82
KJ938996.1	KJ938996.1_Xiangyang_2013	Xiangyang	2013	KJ938996.1_Xiangyang_2013	303	GII.4	Sydney_2012	U07611	5084	5387	NoV II	GII.4	100	II.4|2012	94
AB924666.1	AB924666.1_Yunnan_2013	Yunnan	2013	AB924666.1_Yunnan_2013	288	GII.4	Den_Haag_2006b	U07611	5084	5372	NoV II	GII.4	100	II.4|2006b	100
AB924667.1	AB924667.1_Yunnan_2013	Yunnan	2013	AB924667.1_Yunnan_2013	288	GII.4	Den_Haag_2006b	U07611	5084	5372	NoV II	GII.4	100	II.4|2006b	100
AB924668.1	AB924668.1_Yunnan_2013	Yunnan	2013	AB924668.1_Yunnan_2013	288	GII.4	Den_Haag_2006b	U07611	5084	5372	NoV II	GII.4	100	II.4|2006b	86
AB924670.1	AB924670.1_Yunnan_2013	Yunnan	2013	AB924670.1_Yunnan_2013	288	GII.4	Den_Haag_2006b	U07611	5084	5372	NoV II	GII.4	100	II.4|2006b	100
AB924672.1	AB924672.1_Yunnan_2013	Yunnan	2013	AB924672.1_Yunnan_2013	288	GII.4	Den_Haag_2006b	U07611	5084	5372	NoV II	GII.4	100	II.4|2006b	99
AB924673.1	AB924673.1_Yunnan_2013	Yunnan	2013	AB924673.1_Yunnan_2013	288	GII.4	Den_Haag_2006b	U07611	5084	5372	NoV II	GII.4	100	II.4|2006b	100
AB924674.1	AB924674.1_Yunnan_2013	Yunnan	2013	AB924674.1_Yunnan_2013	288	GII.4	Den_Haag_2006b	U07611	5084	5372	NoV II	GII.4	100	II.4|2006b	95
AB924675.1	AB924675.1_Yunnan_2013	Yunnan	2013	AB924675.1_Yunnan_2013	288	GII.4	Den_Haag_2006b	U07611	5084	5372	NoV II	GII.4	100	II.4|2006b	100
AB924676.1	AB924676.1_Yunnan_2013	Yunnan	2013	AB924676.1_Yunnan_2013	288	GII.4	Den_Haag_2006b	U07611	5084	5372	NoV II	GII.4	100	II.4|2006b	100
AB924677.1	AB924677.1_Yunnan_2013	Yunnan	2013	AB924677.1_Yunnan_2013	288	GII.4	Den_Haag_2006b	U07611	5084	5372	NoV II	GII.4	100	II.4|2006b	100

## Sheet: 174_ORF2
174_ORF2: GenBank Accession ID of 174 full capsid sequences .
GenBank Accession ID
HM191773.1
HQ005292.1
HQ005293.1
HQ005294.1
HQ005295.1
HQ005296.1
HQ005297.1
HQ005298.1
HQ005299.1
GU350225.1
JX984946.1
JX984947.1
JX984950.1
JX984951.1
JX984952.1
KP241905.1
KP241906.1
KP241907.1
KP241908.1
KP241909.1
KP241910.1
KP241911.1
KP241912.1
KP241913.1
KP241914.1
KP241915.1
KP698923.1
KP698924.1
KP698925.1
KP698926.1
KP698927.1
KT780371.1
KT780372.1
KT780373.1
KT780374.1
KT780375.1
KT780376.1
KT780377.1
KT780378.1
KT780379.1
KT780380.1
KT780381.1
KT780382.1
KT780383.1
KT780384.1
KT780385.1
KT780386.1
KT780387.1
KT780388.1
KT780389.1
KT780390.1
KT780391.1
KT780392.1
KT780393.1
JX644025.1
JX644026.1
JX644027.1
JX644028.1
JX644029.1
JX644030.1
JX644031.1
JX644032.1
JX644033.1
JX644034.1
JX644035.1
JX644036.1
JX644037.1
JX644038.1
JX644039.1
KC473544.1
KC473545.1
KC473546.1
KC456070.1
KC456071.1
KC456072.1
KC456073.1
KP864105.1
KP864106.1
KP864107.1
JX155737.1
JX155738.1
JX155739.1
JX155740.1
JX155741.1
JX155742.1
JX155743.1
JX155744.1
JX155745.1
JX155746.1
JX155747.1
JX155748.1
JX155749.1
JX155750.1
JX155751.1
JX155752.1
JX155753.1
JX155754.1
KJ678134.1
KJ678135.1
KJ678136.1
KJ678137.1
KJ678138.1
KJ678139.1
KJ678140.1
KJ678141.1
KJ678142.1
KJ678143.1
KJ678144.1
KJ678145.1
KJ678146.1
KJ678147.1
KJ678148.1
KJ678149.1
KJ678150.1
KJ678151.1
KJ678152.1
KJ678153.1
KJ678154.1
GQ856445.1
GQ856446.1
GQ856447.1
GQ856448.1
GQ856449.1
GQ856450.1
GQ856451.1
GQ856452.1
GQ856453.1
GQ856454.1
GQ856455.1
GQ856456.1
GQ856457.1
GQ856458.1
GQ856459.1
GQ856460.1
GQ856461.1
HM802525.1
HM802526.1
HM802527.1
HM802528.1
HM802529.1
HM802530.1
HM802531.1
HM802532.1
HM802533.1
HM802534.1
HM802535.1
HM802536.1
HM802537.1
HM802538.1
HM802539.1
HM802540.1
HM802541.1
HM802542.1
HM802543.1
HM802544.1
HM802545.1
HM802546.1
HM802547.1
HM802548.1
HM802549.1
HM802550.1
HM802551.1
HM802552.1
HM802553.1
HM802554.1
HM802555.1
JX989073.1
JX989074.1
KC894942.1
KC894943.1
KC175323.1
KC577174.1
KC577175.1
KF306214.1

## Sheet: 526_Region C
526_Region C: GenBank Accession ID of 526 partial sequences from region C.
GenBank Accession ID
EU400360.1
EU400361.1
EU400362.1
EU400363.1
EU400364.1
EU854308.1
EU854309.1
EU854310.1
EU854311.1
EU854312.1
EU854313.1
EU854314.1
EU854315.1
EU854316.1
EU854317.1
EU854318.1
EU854319.1
GQ380645.1
GQ380646.1
GQ380647.1
GQ380648.1
GQ380649.1
GQ380650.1
GQ856445.1
GQ856446.1
GQ856447.1
GQ856448.1
GQ856449.1
GQ856450.1
GQ856451.1
GQ856452.1
GQ856453.1
GQ856454.1
GQ856455.1
GQ856456.1
GQ856457.1
GQ856458.1
GQ856459.1
GQ856460.1
GQ856461.1
GU350225.1
KC709581.1
KC709586.1
KC709587.1
KC709588.1
KC709589.1
KC709590.1
KC709591.1
KC709592.1
KC709593.1
KC709594.1
KC709597.1
KC970246.1
KC970249.1
KC970250.1
KC970257.1
KJ464997.1
KJ464998.1
KJ464999.1
KJ465000.1
KJ465001.1
KJ465002.1
KJ465005.1
KJ465006.1
KJ465007.1
KJ465008.1
KJ465009.1
KJ465011.1
KJ465012.1
KJ465013.1
KJ465014.1
KJ465015.1
KJ465016.1
KJ465017.1
KJ465018.1
KJ465019.1
KJ465020.1
KJ465021.1
KJ465022.1
KJ465030.1
KJ465031.1
KJ465032.1
KJ465033.1
KJ465034.1
KJ465035.1
KJ465036.1
KJ465037.1
KJ465038.1
KJ465039.1
KJ465043.1
KJ465044.1
KJ465045.1
KJ465046.1
KJ465047.1
KJ465053.1
KJ465054.1
KJ465055.1
KJ465056.1
KJ465057.1
KJ465060.1
KJ678134.1
KJ678135.1
KJ678136.1
KJ678137.1
KJ678138.1
KJ678139.1
KJ678140.1
KJ678141.1
KJ678142.1
KJ678143.1
KJ678144.1
KJ678145.1
KJ678146.1
KJ678147.1
KJ678148.1
KJ678149.1
KJ678150.1
KF495130.1
KF495131.1
KF495132.1
KF495133.1
KF495134.1
KF495135.1
KF495138.1
KF495141.1
KF495142.1
KF495144.1
KF495145.1
KF495148.1
KF495150.1
JX984946.1
JX984947.1
JX984950.1
JX984951.1
JX984952.1
JX989073.1
JX989074.1
KC894942.1
KC894943.1
JQ934807.1
JQ934808.1
JQ934809.1
JQ934810.1
JQ934811.1
JQ934812.1
JQ934813.1
JQ934814.1
JQ934815.1
EU400329.1
GQ384447.1
GQ384448.1
GQ384450.1
GQ384451.1
GQ384452.1
GQ384453.1
GQ384455.1
GQ384457.1
GQ402166.1
GU228570.1
HM191765.1
HM191766.1
HM191767.1
HM191773.1
HM802525.1
HM802526.1
HM802527.1
HM802528.1
HM802529.1
HM802530.1
HM802531.1
HM802532.1
HM802533.1
HM802534.1
HM802535.1
HM802536.1
HM802537.1
HM802538.1
HM802539.1
HM802540.1
HM802541.1
HM802542.1
HM802543.1
HM802544.1
HM802545.1
HM802546.1
HM802547.1
HM802548.1
HM802549.1
HM802550.1
HM802551.1
HM802552.1
HM802553.1
HM802554.1
HM802555.1
HQ005292.1
HQ005293.1
HQ005294.1
HQ005295.1
HQ005296.1
HQ005297.1
HQ005298.1
HQ005299.1
KC175323.1
KP241905.1
KP241906.1
KP241907.1
KP241908.1
KP241909.1
KP241910.1
KP241911.1
KP241912.1
KP241913.1
KP241914.1
KP241915.1
KP698923.1
KP698924.1
KP698925.1
KP698926.1
KP698927.1
KT780371.1
KT780372.1
KT780373.1
KT780374.1
KT780375.1
KT780376.1
KT780377.1
KT780378.1
KT780379.1
KT780380.1
KT780381.1
KT780382.1
KT780383.1
KT780384.1
KT780385.1
KT780386.1
KT780387.1
KT780388.1
KT780389.1
KT780390.1
KT780391.1
KT780392.1
KT780393.1
JX644025.1
JX644026.1
JX644027.1
JX644028.1
JX644029.1
JX644030.1
JX644031.1
JX644032.1
JX644033.1
JX644034.1
JX644035.1
JX644036.1
JX644037.1
JX644038.1
JX644039.1
KC473544.1
KC473545.1
KC473546.1
KC577174.1
KC577175.1
EU400333.1
EU400335.1
EU400336.1
EU400337.1
EU400338.1
EU400339.1
EU400340.1
EU400341.1
EU400342.1
EU400343.1
EU400344.1
EU400345.1
EU400346.1
EU400347.1
EU400348.1
EU400349.1
EU400350.1
EU400351.1
EU400352.1
EU400353.1
EU400354.1
EU400355.1
EU400356.1
EU400357.1
EU400358.1
EU400359.1
EU400372.1
EU400373.1
EU400374.1
EU400375.1
EU400376.1
JX666293.1
JX666299.1
JX666300.1
JX666301.1
JX666302.1
JX666303.1
JX666304.1
JX666305.1
JX666306.1
JX666307.1
JX666308.1
JX666309.1
JX666310.1
JX666311.1
JX666312.1
JX666313.1
JX666314.1
JX666315.1
JX666316.1
JX666317.1
JX666318.1
JX666319.1
JX666320.1
JX666321.1
JX666322.1
JX666323.1
JX666324.1
JX666325.1
JX666326.1
JX666327.1
KR107558.1
KR107559.1
KR107560.1
KR107561.1
KR107562.1
KR107563.1
KR107564.1
KR107565.1
KR107566.1
KR107567.1
KR107568.1
KR107569.1
KR107570.1
KR107571.1
KR107572.1
KR107573.1
KR107574.1
KR107575.1
KR107576.1
KR107577.1
KR107578.1
KR107579.1
KR107580.1
KR107581.1
KR107582.1
KR107583.1
KR107584.1
KR107585.1
KF306214.1
KJ156535.1
KJ156536.1
KJ156537.1
KJ156538.1
KJ156539.1
KJ156542.1
KJ156543.1
KJ156544.1
KJ156545.1
KJ156546.1
KJ156547.1
KJ156548.1
KJ156549.1
KJ156550.1
KJ156551.1
KJ156552.1
KJ156553.1
KJ156554.1
KJ156555.1
KJ156556.1
KJ156561.1
KJ156566.1
KJ156568.1
KJ156569.1
KJ156570.1
KJ156572.1
KJ156573.1
KJ156574.1
KJ156576.1
KJ156577.1
KJ156578.1
KJ156579.1
KJ156580.1
KJ156581.1
KJ156582.1
KJ156583.1
KJ156584.1
KJ156586.1
KJ156587.1
KJ156588.1
KJ156589.1
KJ156590.1
KJ156591.1
KJ156592.1
KJ156595.1
KM246917.1
KM246919.1
KM246921.1
KM246925.1
KM246926.1
KM246931.1
KM246936.1
KM246937.1
EU400369.1
EU400370.1
EU400371.1
KC456070.1
KC456071.1
KC456072.1
KC456073.1
KJ145847.1
KJ145848.1
KJ145853.1
KJ145855.1
KP335052.1
KP335054.1
KP335057.1
KP335061.1
KP335064.1
KP335066.1
KP864105.1
KP864106.1
KP864107.1
KP864111.1
KP864112.1
KP864113.1
KP864114.1
KP864115.1
KP864116.1
KP864117.1
KP864119.1
KP864120.1
KP864121.1
KP864122.1
KP864123.1
KP864124.1
KP864125.1
EU400331.1
EU400332.1
KJ995534.1
KJ995535.1
KJ995536.1
KJ995537.1
KJ995538.1
KJ995539.1
KJ995540.1
KJ995541.1
KJ995542.1
KJ995543.1
KJ995544.1
KJ995545.1
KJ995546.1
KJ995547.1
KJ995548.1
KJ995549.1
KJ995550.1
GQ379133.1
GQ379134.1
GQ379135.1
GQ379136.1
GQ379137.1
GQ379138.1
GQ379139.1
GQ379140.1
GQ379141.1
GQ379142.1
GQ379143.1
GQ379144.1
GQ379145.1
GQ379147.1
GQ379148.1
GQ379149.1
GQ379150.1
GQ379151.1
GQ379152.1
GQ379153.1
GQ379154.1
JQ750992.1
JQ750993.1
JQ750994.1
JQ750995.1
JQ750996.1
JF947180.1
KC783724.1
JX155737.1
JX155738.1
JX155739.1
JX155740.1
JX155741.1
JX155742.1
JX155743.1
JX155744.1
JX155745.1
JX155746.1
JX155747.1
JX155748.1
JX155749.1
JX155750.1
JX155751.1
JX155752.1
JX155753.1
JX155754.1
KJ938972.1
KJ938973.1
KJ938975.1
KJ938976.1
KJ938978.1
KJ938979.1
KJ938981.1
KJ938983.1
KJ938984.1
KJ938987.1
KJ938989.1
KJ938996.1
AB924666.1
AB924667.1
AB924668.1
AB924670.1
AB924672.1
AB924673.1
AB924674.1
AB924675.1
AB924676.1
AB924677.1

## Sheet: Ref_16
Ref_16: 8 reference NoV GII.4 variant strains (n=16, each strain contains two sequences) in ML analysis.
GenBank Accession ID	NewID
AF080558.1	US95_96|FL|AF080558
AJ004864.1	US95_96|AJ004864
AY485642.1	Farmington_Hills_2002|DE|AY485642
AY502023.1	Farmington_Hills_2002|USA|AY502023
AY883096.1	Hunter 2004|NL|AY883096
DQ078814.2	Hunter 2004|AU|DQ078814
AB220921.1	Asia_2003|JP|AB220921
DQ369797.1	Asia_2003|CHN|DQ369797
EF126965.1	Den Haag 2006b|NL|EF126965
EF684915.2	Den_Haag_2006b|AUS|EF684915
GU270580.1	Apeldoorn_2007|USA|GU270580
HQ009513.1	Apeldoorn_2007|KOR|HQ009513
GU445325.2	New_Orleans_2009|USA|GU445325
JN595867.1	New_Orleans_2009|USA|JN595867
JX459907.1	Sydney_2012|AU|JX459907
JX459908.1	Sydney_2012|AU|JX459908
