# Supplementary material for: Temporal Evolutionary Dynamics of Norovirus GII.4 Variants in China between 2004 and 2015
Source: PLoS One. 2016 Sep 20;11(9):e0163166. doi: 10.1371/journal.pone.0163166 (PMC5029875; doi:10.1371/journal.pone.0163166)
Supplement: S2 Table — (XLS) [file pone.0163166.s006.xls]

## Sheet: Sheet1
DATASET S2 Geographical distribution of the GII.4 NoV variants detected in China during the period of 2004–2015.
Location	Variants						Total
	Apeldoorn _2007	Asia _2003	Den_Haag_2006b	Hunter_2004	New_Orleans_2009	Sydney _2012
Anhui			5				5
Beijing		1	52		5	97	155
Chongqing			13				13
Guangzhou			7		2		9
Guizhou			5		4		9
Hainan		1					1
Hongkong	1	10	25	6	14	40	96
Huzhou			7		8	3	18
Jiangsu					1	1	2
Jilin			31				31
Jinan			30			28	58
Jingzhou						1	1
Nanning			58		12		70
Shanghai			5		2	28	35
Shanxi			1	1			2
Shenzhen			24			17	41
Tianjin			21				21
Wuhan			15				15
Xiamen			1		1		2
Xian			18				18
Xiangyang			1			11	12
Yunnan			10				10
Total	1	12	329	7	49	226	624
