# Supplementary material for: Temporal Evolutionary Dynamics of Norovirus GII.4 Variants in China between 2004 and 2015
Source: PLoS One. 2016 Sep 20;11(9):e0163166. doi: 10.1371/journal.pone.0163166 (PMC5029875; doi:10.1371/journal.pone.0163166)
Supplement: S3 Table — A large number of substitutions(≥5 residues changes) at residues 255, 393, 407, 411, 412, 413, 414 and 425 were highlighted. HM802525.1 Hongkong 2006 was choosen as an identical sequence. "." represents that the residue at the position in one strain is the same as amino acid in the corresponding site of the identical sequence. (XLS) [file pone.0163166.s007.xls]

## Sheet: DATASET S3
DATASET S3 Amino acid variations sites between sub-cluster "M" and "N" of GII.4 NoV Den_Hagg_2006b in China. A large number of substitutions(≥5 residues changes) at residues 255, 393, 407, 411, 412, 413, 414 and 425 were highlighted. HM802525.1 Hongkong 2006 was choosen as an identical sequence. "." represents that the residue at the position in one strain is the same as amino acid in the corresp…
Clusters	Site	14	15	54	88	107	114	144	147	171	174	189	193	208	223	252	255	256	263	283	287	294	296	297	300	302	323	327	333	334	339	345	351	362	365	366	368	372	377	389	393	407	411	412	413	414	416	425	447
Cluster M	HM802525.1 Hongkong 2006	S	A	N	Y	V	F	I	D	S	S	N	E	P	R	G	G	A	N	I	R	A	S	R	T	N	T	V	V	L	K	R	V	L	V	Q	S	E	T	I	S	S	R	N	V	H	V	T	M
	GQ856448.1 Beijing 2007	.	.	.	.	.	.	.	.	.	.	.	.	.	.	.	.	.	.	.	.	.	.	.	.	.	.	.	.	.	.	.	.	.	.	.	.	.	.	.	.	.	.	D	.	.	.	.	.
	HM802526.1 Hongkong 2006	.	.	.	.	.	.	.	.	.	.	.	.	.	.	.	.	.	.	.	.	.	.	.	.	.	.	.	.	.	.	.	.	.	.	.	.	.	.	.	.	.	.	.	.	.	.	.	.
	HM802527.1 Hongkong 2006	.	.	.	.	.	.	.	.	.	.	.	.	.	.	.	.	.	.	.	.	S	.	.	.	.	.	.	.	.	.	.	.	.	.	.	.	.	.	T	.	.	.	.	.	.	.	.	.
	HM802528.1 Hongkong 2006	.	.	.	.	.	.	.	.	.	.	.	.	.	.	.	.	.	.	.	.	.	.	.	.	.	.	.	.	.	.	.	.	.	.	.	.	.	.	.	.	.	.	.	.	.	.	.	.
	HM802529.1 Hongkong 2006	.	.	.	.	.	.	.	.	.	.	.	.	.	.	.	.	.	.	.	.	.	.	.	.	.	.	.	.	.	.	.	.	.	.	.	.	.	.	.	.	.	.	.	.	.	.	.	.
	HM802530.1 Hongkong 2006	.	.	.	.	.	.	.	.	.	.	.	.	.	.	.	.	.	.	.	.	.	.	.	.	.	.	.	.	.	.	.	.	.	.	.	.	.	.	.	.	.	.	.	.	.	.	.	.
	HM802531.1 Hongkong 2006	.	.	.	.	.	.	.	.	.	.	.	.	.	.	.	.	.	.	.	.	.	.	.	.	.	.	.	.	.	.	.	.	.	.	.	.	.	.	.	.	.	.	.	.	.	.	.	.
	HM802532.1 Hongkong 2006	.	.	.	.	.	.	.	.	.	.	.	.	.	.	.	.	.	.	.	.	.	.	.	.	S	.	.	.	.	.	.	.	.	.	.	.	.	.	.	.	.	.	.	.	.	.	.	.
	HM802533.1 Hongkong 2006	.	.	.	.	.	.	.	.	.	.	.	.	.	.	.	.	.	.	.	.	.	.	.	.	.	.	.	.	.	.	.	.	.	.	.	.	.	.	.	.	.	.	.	.	.	.	.	.
	HM802534.1 Hongkong 2006	.	.	.	.	.	.	.	.	.	.	.	.	.	.	.	.	.	.	.	.	.	.	.	.	.	.	.	.	.	.	.	.	.	.	.	.	.	.	.	.	.	.	.	.	.	.	.	.
	HM802535.1 Hongkong 2006	.	.	.	.	.	.	.	.	.	.	.	.	.	.	.	.	.	.	.	.	.	.	.	.	.	.	.	.	.	.	.	.	.	.	.	.	.	.	.	.	.	.	.	.	.	.	.	.
	HM802536.1 Hongkong 2006	.	.	.	.	.	.	.	.	.	.	.	.	.	.	.	.	.	.	.	.	.	.	.	.	.	A	.	.	.	.	.	.	.	.	.	.	.	.	.	.	.	.	.	.	.	.	.	.
	HM802537.1 Hongkong 2006	.	.	.	.	.	.	.	.	.	.	.	.	.	.	.	.	.	.	.	.	.	.	.	.	.	.	.	.	.	.	.	.	.	.	.	.	.	.	.	.	.	.	.	.	.	.	.	.
	HM802538.1 Hongkong 2006	.	.	.	.	.	.	.	.	.	.	.	.	.	.	.	.	.	.	.	.	.	.	.	.	.	.	.	.	.	.	.	.	.	.	.	.	.	.	.	.	.	.	.	.	.	.	.	.
	HM802539.1 Hongkong 2006	.	.	.	.	.	.	.	.	.	.	.	.	.	.	.	S	.	.	.	.	.	.	.	.	.	.	.	.	.	.	.	.	.	.	.	.	.	.	.	.	.	.	.	.	.	.	.	.
Cluster N	JX984946.1 Guangzhou 2010	.	.	.	.	.	.	.	.	.	.	.	.	.	.	.	S	.	.	.	.	.	.	.	.	.	.	.	M	.	.	.	.	.	.	.	.	.	.	.	.	.	.	D	I	P	.	.	.
	JX984947.1 Guangzhou 2010	.	.	.	.	.	.	.	.	.	.	.	.	S	.	.	S	.	.	T	.	.	.	.	.	.	.	.	.	.	.	.	I	.	.	.	N	.	.	.	G	.	.	.	I	P	.	.	.
	JX984951.1 Guangzhou 2011	.	.	.	.	.	.	.	.	.	.	.	.	.	.	.	S	.	.	.	.	.	.	.	.	.	.	.	.	.	.	.	.	.	.	R	.	.	.	.	G	N	S	D	.	P	.	N	.
	JX984952.1 Guangzhou 2011	.	.	.	.	.	.	.	.	.	.	.	.	.	.	.	S	.	.	.	.	.	.	.	.	.	.	.	.	.	.	.	.	.	.	.	.	.	.	.	G	N	S	D	.	P	.	N	.
	JX644025.1 Huzhou 2008	.	.	.	.	.	.	.	.	.	.	.	.	.	.	.	S	.	.	.	.	.	.	.	.	.	.	.	.	.	.	.	.	.	.	.	.	.	.	.	.	.	.	.	.	Q	.	.	.
	JX644026.1 Huzhou 2008	.	.	.	.	.	.	.	.	.	.	.	.	.	.	.	S	.	.	.	.	.	.	.	.	.	.	.	.	.	.	.	.	.	.	.	.	.	.	.	.	.	.	.	A	Q	.	.	.
	JX644027.1 Huzhou 2008	.	.	.	.	.	.	.	.	.	.	.	.	.	K	.	S	.	.	.	.	.	.	.	.	.	.	.	.	.	.	.	.	.	.	.	.	.	.	.	.	.	.	.	A	Q	.	.	.
	JX644028.1 Huzhou 2008	.	.	.	.	.	.	.	.	.	.	.	.	.	K	.	S	.	.	.	.	.	.	.	.	.	.	.	.	.	.	.	.	.	.	.	.	.	.	.	.	.	.	.	A	Q	.	.	.
	JX644029.1 Huzhou 2008	.	.	.	.	.	.	.	.	.	.	.	.	.	.	.	S	.	.	.	.	.	.	.	.	.	.	.	.	.	.	.	.	.	.	.	.	.	.	.	.	.	.	.	.	Q	.	.	.
	JX644030.1 Huzhou 2009	.	.	.	.	.	.	.	.	.	.	.	.	.	.	.	S	.	.	.	.	.	.	.	.	.	.	.	.	.	.	.	.	.	.	.	.	.	.	.	G	.	.	.	.	P	.	.	.
	JX644033.1 Huzhou 2011	.	.	.	.	.	.	.	.	.	.	.	.	.	.	.	S	.	.	.	.	.	.	.	.	.	.	.	.	.	.	.	.	.	.	.	.	.	.	.	G	N	.	D	.	P	.	N	.
	JX155737.1 Xian 2010	.	.	.	.	.	.	.	.	.	.	.	.	.	.	.	S	.	.	.	.	.	.	.	.	.	.	.	.	.	.	.	.	.	.	.	.	.	.	.	G	.	.	.	.	P	.	.	.
	JX155738.1 Xian 2010	.	.	.	.	.	.	.	.	.	.	.	.	.	.	.	S	.	.	.	.	.	.	.	.	.	.	.	.	.	.	.	.	.	.	.	.	.	.	.	G	.	.	.	.	P	.	.	.
	JX155739.1 Xian 2010	.	.	.	.	.	.	.	.	.	.	.	D	.	.	.	S	.	.	.	.	.	.	.	.	.	.	.	.	.	.	.	.	.	.	.	.	.	.	.	.	.	.	.	.	Q	.	.	.
	JX155740.1 Xian 2010	.	.	.	.	.	.	.	.	.	.	.	.	.	.	.	S	.	.	.	.	.	.	.	.	.	.	.	.	.	.	.	.	.	.	.	.	.	.	.	G	.	.	.	.	P	.	.	.
	JX155741.1 Xian 2010	.	.	.	.	.	.	.	.	.	.	.	.	.	.	.	S	.	.	.	.	.	.	.	.	.	.	.	.	.	.	.	.	.	.	.	.	.	.	.	G	.	.	D	.	P	.	.	.
	JX155742.1 Xian 2010	.	.	S	.	.	.	.	.	.	.	.	.	.	.	.	S	.	.	.	.	.	.	.	.	.	.	.	.	.	.	.	.	.	.	.	G	.	.	.	G	.	.	.	.	P	.	.	.
	JX155743.1 Xian 2010	.	.	.	.	.	.	.	.	.	.	.	.	.	.	.	S	.	.	.	.	.	.	.	.	.	.	.	.	.	.	.	.	.	.	.	.	.	.	.	G	.	.	.	.	P	.	.	.
	JX155744.1 Xian 2010	.	.	.	.	.	.	.	.	.	.	.	.	.	.	.	S	.	.	.	.	.	.	.	.	.	.	.	.	.	.	.	.	.	.	.	.	.	.	.	G	.	.	D	.	P	.	.	.
	JX155745.1 Xian 2010	.	.	.	.	.	.	.	.	.	.	.	.	.	.	.	S	.	.	.	.	.	.	.	.	.	.	.	.	.	R	.	.	M	.	.	.	.	.	.	G	.	.	.	.	P	.	.	.
	JX155746.1 Xian 2010	.	.	.	.	.	.	.	.	.	.	.	.	.	.	.	S	.	.	.	.	.	.	.	.	.	.	.	M	.	.	.	.	.	.	.	.	.	.	.	.	.	.	.	.	P	.	.	.
	JX155747.1 Xian 2010	.	.	.	.	.	.	.	.	.	.	.	.	.	.	.	S	.	.	.	.	.	.	.	.	.	.	.	.	.	.	.	.	.	.	.	.	.	.	.	G	.	.	.	.	Q	.	.	.
	JX155748.1 Xian 2010	.	.	.	.	.	.	.	.	.	.	.	.	.	.	.	S	.	.	.	.	.	.	.	.	.	.	.	.	.	.	.	.	.	.	.	.	.	.	.	G	.	.	.	.	P	.	.	.
	JX155749.1 Xian 2010	.	.	.	.	.	.	.	.	.	.	.	.	.	.	.	S	.	.	.	.	.	.	.	.	.	.	.	.	.	.	.	.	.	.	.	.	.	.	.	G	.	.	.	.	P	.	.	.
	JX155750.1 Xian 2010	.	.	.	.	.	.	.	.	.	.	.	.	.	.	.	S	.	.	.	.	.	.	.	.	.	.	.	.	.	.	.	.	.	.	.	.	.	.	.	G	.	.	D	.	P	.	.	.
	JX155751.1 Xian 2010	.	.	.	.	.	.	.	.	.	.	.	.	.	.	.	S	.	.	.	.	.	.	.	.	.	.	.	.	.	.	.	.	.	.	.	.	.	.	.	G	.	.	D	.	P	.	.	.
	JX155752.1 Xian 2010	.	.	.	.	.	.	.	.	.	.	.	.	.	.	.	S	.	.	.	.	.	.	H	A	.	.	.	.	.	.	.	I	.	.	.	.	.	.	.	G	.	.	.	.	P	.	.	.
	JX155753.1 Xian 2010	.	.	.	.	.	.	.	.	.	.	.	.	.	.	.	S	.	.	.	.	.	.	.	.	.	.	.	.	.	.	.	.	.	.	.	.	.	.	.	G	.	.	D	.	P	.	.	.
	JX155754.1 Xian 2010	.	.	.	.	.	.	.	.	.	P	.	.	.	.	.	S	.	.	.	.	.	.	.	.	.	.	.	.	.	.	.	.	.	.	.	.	.	.	.	G	.	.	D	.	P	A	.	.
	GQ856445.1 Beijing 2007	.	.	.	.	.	.	.	.	.	.	.	.	.	.	.	S	.	S	.	.	.	.	.	.	.	.	.	.	.	.	.	.	.	.	.	.	.	.	.	G	.	.	.	.	P	.	.	V
	GQ856446.1 Beijing 2007	.	.	.	.	.	.	.	.	.	.	.	.	.	.	.	S	.	.	.	.	.	.	.	.	.	.	.	.	.	.	.	.	.	.	.	.	.	.	.	.	.	.	.	.	P	.	.	.
	GQ856447.1 Beijing 2007	.	.	.	N	.	.	.	.	.	.	.	.	.	.	.	S	.	.	.	.	.	.	.	.	.	.	.	.	.	.	.	.	.	.	.	.	.	.	.	G	.	.	.	.	Q	.	.	.
	GQ856449.1 Beijing 2007	.	.	.	.	.	.	.	.	.	.	.	.	.	.	.	S	.	.	.	.	.	T	H	.	.	.	.	.	.	.	.	.	.	.	.	.	.	.	.	.	.	G	.	.	Q	.	.	.
	GQ856450.1 Beijing 2007	.	.	.	.	.	S	.	.	.	.	.	.	.	.	.	S	.	.	.	.	.	T	H	.	.	.	.	.	.	.	.	.	.	.	.	.	.	.	.	.	.	G	.	.	Q	.	.	.
	GQ856451.1 Beijing 2007	.	V	.	.	.	.	M	.	.	.	D	.	.	K	.	S	T	.	.	.	.	.	.	.	.	.	.	.	.	.	.	.	.	.	.	.	.	.	.	.	.	.	.	.	.	.	.	.
	GQ856452.1 Beijing 2007	.	.	.	.	.	.	.	.	.	.	.	.	.	.	.	S	.	.	.	.	.	.	.	.	.	.	.	.	.	.	.	.	.	.	.	.	.	.	.	G	.	.	.	.	.	.	.	.
	GQ856453.1 Beijing 2007	.	.	.	.	A	.	.	.	.	.	.	.	.	.	.	S	.	.	.	.	.	.	.	.	.	.	.	.	.	.	.	.	.	L	.	.	.	.	.	G	.	.	.	.	P	.	.	.
	GQ856454.1 Beijing 2007	.	.	.	.	.	.	.	.	.	.	.	.	.	.	.	S	.	.	.	.	.	.	.	.	.	.	.	.	.	.	.	.	.	.	.	.	.	.	.	G	.	.	.	.	P	.	.	.
	GQ856455.1 Beijing 2007	.	.	.	.	.	.	.	.	P	.	.	.	.	.	.	S	.	.	.	.	.	.	.	.	.	.	.	.	.	.	H	.	.	.	.	.	.	.	.	.	.	.	.	.	Q	.	.	.
	GQ856456.1 Beijing 2007	.	.	.	.	.	.	.	G	.	.	.	.	.	.	.	S	.	.	.	K	.	.	.	.	.	.	.	.	.	.	.	.	.	.	.	.	.	.	.	G	.	.	.	.	Q	.	.	.
	GQ856457.1 Beijing 2008	P	.	.	.	.	.	.	.	.	.	.	.	.	.	.	S	.	.	.	.	.	.	S	.	.	.	.	.	.	.	.	.	.	.	.	.	Q	.	.	G	.	.	.	.	Q	.	.	.
	GQ856458.1 Beijing 2008	.	.	.	.	.	L	.	.	.	.	.	.	.	.	.	S	.	.	.	.	.	.	.	.	.	.	.	.	P	.	.	.	.	.	.	.	.	A	.	G	.	.	.	.	P	.	.	.
	GQ856459.1 Beijing 2008	.	.	.	.	M	.	.	.	.	.	.	.	.	.	.	S	.	.	.	.	.	.	.	.	.	.	.	.	.	.	.	.	.	.	.	.	.	.	.	G	.	.	.	.	P	.	.	.
	GQ856460.1 Beijing 2008	.	.	.	.	.	.	.	.	.	.	.	.	.	.	D	S	.	.	.	.	.	.	.	.	.	.	.	.	.	.	.	.	.	.	.	.	.	.	.	G	.	.	.	.	P	.	.	.
	GQ856461.1 Beijing 2007	.	.	.	.	.	.	.	.	.	.	.	.	.	.	.	S	.	.	.	.	.	.	.	.	.	.	M	.	.	.	.	.	.	.	.	.	.	.	.	G	.	.	.	.	P	.	.	.
	JX989073.1 Guangzhou 2010	.	.	.	.	.	.	.	.	.	.	.	.	.	.	.	S	.	.	.	.	.	.	.	.	.	.	.	M	.	.	.	.	.	.	.	.	.	.	.	.	.	.	D	I	P	.	.	.
	KC894942.1 Guangzhou 2011	.	.	.	.	.	.	.	.	.	.	.	.	.	.	.	S	.	.	.	.	.	.	.	.	.	.	.	.	.	.	.	.	.	.	.	.	.	.	.	G	N	S	D	.	P	.	N	.
	KC894943.1 Guangzhou 2011	.	.	.	.	.	.	.	.	.	.	.	.	.	.	.	S	.	.	.	.	.	.	.	.	.	.	.	.	.	.	.	.	.	.	.	.	.	.	.	G	N	S	D	.	P	.	N	.
[truncated: 8 more columns]
