# Supplementary material for: Temporal Evolutionary Dynamics of Norovirus GII.4 Variants in China between 2004 and 2015
Source: PLoS One. 2016 Sep 20;11(9):e0163166. doi: 10.1371/journal.pone.0163166 (PMC5029875; doi:10.1371/journal.pone.0163166)
Supplement: S4 Table — A large number of substitutions(≥5 residues changes) at residues 17, 174, 244, 297, 309, 333, 353, 372, 373, 377, 393, 414, 438 and 539 were highlighted. KC473544.1 Huzhou 2012 was choosen as an identical sequence. "." represents that the residue at the position in one strain is the same as amino acid in the corresponding site of the identical sequence. (XLS) [file pone.0163166.s008.xls]

## Sheet: DATASET S4
DATASET S4 Amino acid variations sites between sub-cluster "O", "P" and "Q" of GII.4 NoV Sydney_2012 in China. A large number of substitutions(≥5 residues changes) at residues 17, 174, 244, 297, 309, 333, 353, 372, 373, 377, 393, 414, 438 and 539 were highlighted. KC473544.1 Huzhou 2012 was choosen as an identical sequence. "." represents that the residue at the position in one strain is the same…
	Site	11	17	21	27	42	53	66	69	94	106	108	144	146	174	212	231	244	248	279	290	293	294	297	309	316	323	333	340	341	353	357	359	368	372	373	375	376	377	393	394	412	413	414	422	438	447	460	461
Cluster O	KC473544.1 Huzhou 2012	S	N	E	M	A	R	V	R	R	Q	I	I	V	P	F	V	I	K	S	V	I	T	R	N	E	T	V	T	D	T	D	A	E	D	H	F	E	A	S	T	N	T	P	V	M	M	Y	F
	KC456070.1 Shanghai 2012	.	.	K	.	.	K	.	K	K	.	.	.	.	.	.	.	.	.	.	.	T	I	.	.	.	.	.	.	.	.	.	.	.	.	.	.	.	.	.	.	.	.	H	.	.	.	.	.
	KC456071.1 Shanghai 2012	P	.	K	.	.	K	.	K	.	.	.	.	.	.	.	.	.	.	.	.	.	.	.	.	.	.	.	.	.	.	.	.	.	.	.	.	.	.	.	.	D	.	H	.	.	.	.	.
	KC456072.1 Shanghai 2012	.	.	K	.	.	K	.	K	.	.	.	.	.	.	.	.	.	.	.	.	.	.	.	S	.	.	.	.	.	.	.	.	.	.	R	.	.	.	.	.	.	.	.	.	.	.	.	.
	KC456073.1 Shanghai 2012	.	.	K	.	.	K	.	K	.	.	.	.	.	.	.	.	.	.	.	.	.	.	.	.	.	.	.	.	.	.	.	.	.	.	.	.	.	.	G	.	.	.	H	.	.	.	.	.
	KC473545.1 Huzhou 2012	.	.	.	.	.	.	.	.	.	.	.	.	.	.	.	.	.	.	.	.	.	.	.	.	.	.	.	.	.	.	.	.	.	.	.	.	.	.	.	.	.	.	H	.	.	.	.	.
	KC473546.1 Huzhou 2012	.	.	.	.	.	.	.	.	.	.	.	.	.	.	.	.	.	.	.	.	.	.	.	.	.	.	.	.	.	.	.	.	.	.	.	.	.	.	G	.	.	.	.	.	.	.	.	.
	KC577175.1 Jiangsu 2012	.	.	.	.	.	.	.	.	.	.	.	.	.	.	.	.	.	.	.	.	.	.	.	.	.	.	.	.	.	.	.	.	.	.	.	.	.	.	G	.	.	.	.	.	.	.	.	.
	KF306214.1 Jingzhou 2013	.	.	.	.	.	.	.	.	.	.	.	.	.	.	.	.	.	.	.	.	.	.	.	.	.	A	.	.	.	.	.	.	.	.	.	.	.	V	G	.	.	.	.	.	.	.	.	.
	KP241914.1 Hongkong 2014	.	S	.	.	.	.	.	.	.	.	.	.	.	.	.	.	.	.	.	.	.	.	.	.	.	.	.	.	.	.	.	S	.	.	R	.	.	.	G	.	.	A	.	.	.	.	.	.
	KP241911.1 Hongkong 2014	.	.	.	.	.	.	.	.	.	.	.	.	.	.	.	.	.	.	.	.	.	.	.	.	.	.	M	.	.	.	.	.	.	.	.	.	.	.	.	.	.	.	H	.	.	.	.	.
	KT780389.1 Hongkong 2015	.	.	.	.	.	.	.	.	.	.	.	.	.	.	.	.	.	.	.	.	.	.	.	.	.	A	.	A	.	.	.	.	.	.	.	.	.	.	.	.	.	.	H	.	.	.	.	.
	KT780391.1 Hongkong 2015	.	.	.	.	.	.	.	.	.	.	.	.	.	.	.	.	.	.	.	.	.	.	.	.	.	.	.	.	.	.	.	S	.	.	.	.	.	.	G	.	.	.	.	.	.	.	.	.
	KT780393.1 Hongkong 2015	.	.	.	.	.	.	.	.	.	.	.	.	.	.	.	.	.	R	T	.	.	.	.	.	.	.	M	.	.	.	.	.	.	.	.	.	.	.	.	.	.	.	H	.	.	.	H	.
Cluster P	KJ678134.1 Beijing 2012	.	.	.	.	.	.	.	.	.	.	.	.	.	.	.	.	.	.	.	.	.	.	.	S	.	.	.	.	.	.	.	.	.	.	R	.	.	.	.	.	.	.	.	.	.	.	.	.
	KJ678135.1 Beijing 2012	.	.	.	.	.	.	.	.	.	.	.	.	.	.	.	.	.	.	.	.	.	.	.	S	.	.	.	.	.	.	.	.	.	.	.	.	.	.	.	.	.	.	.	.	.	.	.	.
	KJ678136.1 Beijing 2012	.	.	.	.	.	.	.	.	.	.	.	.	.	.	.	.	.	.	.	.	.	.	.	S	.	.	.	.	.	.	.	.	.	.	.	.	.	.	.	.	.	.	.	.	.	.	.	.
	KJ678137.1 Beijing 2013	.	.	.	.	.	.	.	.	.	.	.	.	.	.	.	.	.	.	.	.	.	.	.	S	.	.	.	.	.	.	.	.	.	.	.	.	.	.	.	.	.	.	.	.	.	.	.	.
	KJ678138.1 Beijing 2013	.	S	.	.	.	.	.	.	.	.	.	.	.	.	.	.	.	.	.	.	.	.	.	S	.	.	.	.	.	I	.	.	.	.	.	.	.	.	.	.	.	.	.	.	.	.	.	.
	KJ678139.1 Beijing 2013	.	S	.	.	.	.	.	.	.	.	.	.	.	.	.	.	.	.	.	.	.	.	.	S	.	.	.	.	.	.	.	.	.	.	.	.	.	.	.	.	.	.	.	.	.	.	.	.
	KJ678140.1 Beijing 2013	.	S	.	.	.	.	.	.	.	.	.	V	I	.	.	.	.	.	.	.	.	.	.	S	.	.	.	.	.	.	.	.	.	.	.	.	.	T	G	.	.	.	.	.	.	.	.	.
	KJ678141.1 Beijing 2013	.	S	.	.	.	.	.	.	.	.	.	.	.	.	.	.	.	.	.	.	.	.	H	S	.	.	.	.	N	A	N	.	.	.	.	L	.	.	N	.	S	.	.	.	.	.	.	.
	KJ678142.1 Beijing 2013	.	S	.	.	.	.	.	.	.	.	.	.	.	.	.	.	.	.	.	.	.	.	H	S	.	.	.	.	N	A	N	.	.	.	.	L	.	.	N	.	S	.	.	.	.	.	.	.
	KJ678143.1 Beijing 2013	.	.	.	.	.	.	.	.	.	.	.	.	.	.	.	.	T	.	.	.	.	.	.	S	.	.	.	.	.	.	.	.	.	.	.	.	.	.	.	.	.	.	.	.	.	.	.	.
	KJ678144.1 Beijing 2013	.	.	.	.	.	.	.	.	.	.	.	.	.	S	.	.	T	.	.	.	.	.	.	S	.	.	.	.	.	.	.	.	.	.	.	.	.	T	.	.	.	.	.	.	.	.	.	.
	KJ678145.1 Beijing 2013	.	.	.	.	.	.	.	.	.	.	.	.	.	S	.	.	T	.	.	.	.	.	.	S	.	.	.	.	.	.	.	.	.	.	.	.	.	T	.	.	.	.	.	.	.	.	.	.
	KJ678146.1 Beijing 2013	.	.	.	.	.	.	.	.	.	.	.	.	.	S	.	.	T	.	.	.	.	.	.	S	.	.	.	.	.	.	.	.	.	.	.	.	.	T	.	.	.	.	.	.	.	.	.	.
	KJ678147.1 Beijing 2013	.	.	.	.	.	.	.	.	.	.	.	.	.	S	.	.	T	.	.	.	.	.	.	S	.	.	.	.	.	.	.	.	.	.	.	.	.	T	.	.	.	.	.	.	.	.	.	.
	KJ678148.1 Beijing 2013	.	.	.	.	.	.	.	.	.	.	.	.	.	S	.	.	T	.	.	.	.	.	.	S	.	.	.	.	.	.	.	.	.	.	.	.	.	T	.	.	.	.	.	.	I	.	.	.
	KJ678149.1 Beijing 2013	.	.	.	.	.	.	I	.	.	.	.	.	.	S	L	.	T	.	.	.	.	.	.	S	.	.	.	.	.	.	.	.	.	.	.	.	.	T	.	.	.	.	.	.	I	.	.	.
	KJ678150.1 Beijing 2013	.	.	.	.	.	.	.	.	.	.	.	.	.	S	.	.	T	.	.	.	.	.	.	S	.	.	.	.	.	.	.	.	.	.	.	.	.	T	.	.	.	.	.	.	.	.	.	.
	KJ678151.1 Beijing 2013	.	.	.	.	.	.	.	.	.	.	.	.	.	.	.	.	T	.	.	.	.	.	.	S	.	.	.	.	.	.	.	.	.	.	.	.	.	T	.	.	.	.	.	.	.	.	.	.
	KJ678152.1 Beijing 2013	C	.	.	.	G	.	.	.	.	.	.	.	.	S	.	.	T	.	.	.	.	.	.	S	.	.	.	.	.	I	.	.	.	.	.	.	.	T	.	.	.	.	.	.	L	.	.	.
	KJ678153.1 Beijing 2013	.	.	.	.	.	.	.	.	.	.	.	.	.	S	.	.	T	.	.	.	.	.	.	S	.	.	.	.	.	I	.	.	.	.	.	.	.	T	.	.	.	.	.	.	L	.	.	.
	KJ678154.1 Beijing 2013	.	.	.	.	.	.	.	.	.	.	.	.	.	S	.	.	T	.	.	.	.	.	.	S	.	.	.	.	.	I	.	.	.	.	.	.	.	T	.	.	.	.	.	.	L	.	.	.
Cluster Q	KC175323.1 Hongkong 2012	.	.	.	.	.	.	.	.	.	.	.	.	.	.	.	.	.	.	.	.	.	.	.	S	.	.	.	.	.	.	.	.	.	.	R	.	.	.	.	.	.	.	.	.	.	.	.	.
	KP241905.1 Hongkong 2014	.	.	.	.	.	.	.	.	.	R	.	.	.	.	.	I	.	.	.	.	.	.	.	S	.	I	M	.	.	.	.	.	.	.	.	.	.	.	.	.	.	.	.	.	.	.	.	.
	KP241906.1 Hongkong 2014	.	.	.	.	.	.	.	.	.	.	.	.	.	.	.	.	.	.	.	.	.	.	.	S	.	.	.	.	.	.	N	.	.	.	.	.	.	.	G	.	.	.	.	.	.	.	.	.
	KP241907.1 Hongkong 2014	.	.	.	.	.	.	.	.	.	.	.	.	.	.	.	.	.	.	.	.	.	.	.	S	.	.	M	.	.	.	.	.	.	.	.	.	.	.	.	.	.	.	.	.	.	.	.	.
	KP241908.1 Hongkong 2014	.	.	.	.	.	.	.	.	.	.	.	.	.	.	.	.	.	.	.	.	.	.	H	S	.	.	.	.	.	.	.	.	.	N	.	.	.	.	.	.	.	.	.	.	.	.	.	.
	KP241909.1 Hongkong 2014	.	.	.	.	.	.	.	.	.	.	.	.	.	.	.	.	.	.	.	.	.	.	.	S	.	.	.	.	.	.	.	.	.	.	.	.	.	T	G	.	.	.	.	.	.	T	.	.
	KP241910.1 Hongkong 2014	.	.	.	.	.	.	.	.	.	.	.	.	.	.	.	.	.	.	.	.	.	.	H	S	.	.	.	.	.	.	.	.	.	N	.	.	.	.	G	.	.	.	.	.	.	.	.	.
	KP241912.1 Hongkong 2014	.	.	.	.	.	.	.	.	.	.	.	.	.	.	.	I	.	.	.	.	.	.	.	S	.	I	M	.	.	.	.	.	.	.	.	.	.	.	.	.	.	.	.	.	.	.	.	.
	KP241913.1 Hongkong 2014	.	.	.	.	.	.	.	.	.	.	.	.	.	.	.	.	.	.	.	.	.	.	H	S	.	.	.	.	.	.	.	.	.	.	R	.	.	.	G	.	.	.	.	.	.	.	.	.
	KP241915.1 Hongkong 2014	.	.	.	.	.	.	.	.	.	.	.	.	.	.	.	.	.	.	.	.	.	.	H	S	.	.	.	A	.	.	.	.	.	N	.	.	.	.	G	.	.	.	.	.	.	.	.	.
	KP698923.1 Hongkong 2014	.	.	.	.	.	.	.	.	.	.	.	.	.	.	.	.	.	.	.	.	.	.	H	S	.	.	.	.	.	.	.	.	.	N	.	.	.	.	G	.	.	.	.	A	.	.	.	.
	KP698924.1 Hongkong 2014	.	.	.	.	.	.	.	.	.	.	.	.	.	.	.	.	.	.	.	.	.	.	H	S	.	I	.	.	.	.	.	.	.	N	.	.	.	.	G	.	.	.	.	.	.	.	H	.
	KP698925.1 Hongkong 2014	.	.	.	.	.	.	.	.	.	.	.	.	.	.	.	.	.	.	.	.	.	.	.	S	.	.	.	.	.	.	.	.	.	.	.	.	.	T	.	.	.	.	.	.	.	.	.	L
	KP698926.1 Hongkong 2014	.	.	.	.	.	.	.	.	.	.	.	.	.	.	.	.	.	.	.	.	.	.	.	S	.	.	M	.	.	.	.	.	.	.	.	.	.	.	.	.	.	.	.	.	.	.	.	.
	KP698927.1 Hongkong 2014	.	.	.	.	.	.	.	.	.	.	.	.	.	.	.	.	.	.	.	.	.	.	.	S	.	.	.	.	.	.	.	.	.	.	.	.	G	T	.	.	.	.	.	.	.	.	.	.
	KT780371.1 Hongkong 2015	.	.	.	.	.	.	.	.	.	.	.	.	.	.	.	.	.	.	.	.	.	.	.	S	.	.	.	.	.	.	.	.	.	.	.	.	.	.	.	.	.	.	.	.	.	.	.	.
	KT780372.1 Hongkong 2015	.	.	.	.	.	.	.	.	.	.	L	.	.	.	.	.	.	.	.	.	.	.	.	S	.	.	.	.	.	.	.	.	.	.	.	.	.	.	.	.	.	.	.	.	.	.	.	.
	KT780373.1 Hongkong 2015	.	.	.	.	.	.	.	.	.	.	.	.	.	.	.	.	.	.	.	.	.	.	H	S	.	.	.	.	.	.	.	.	A	.	.	.	V	.	G	.	.	.	.	.	.	.	.	.
	KT780374.1 Hongkong 2015	.	.	.	.	.	.	.	.	.	.	.	.	.	.	.	.	.	.	.	.	.	.	H	S	.	.	.	.	.	.	.	.	A	.	.	.	V	.	G	.	.	.	.	.	.	.	.	.
	KT780375.1 Hongkong 2015	.	.	.	.	.	.	.	.	.	.	.	.	.	.	.	I	.	.	.	I	.	.	.	S	.	.	.	.	.	.	.	.	.	.	.	.	.	.	.	.	.	.	.	.	.	.	.	.
	KT780376.1 Hongkong 2015	.	.	.	L	.	.	.	.	.	.	.	.	.	.	.	.	.	.	.	.	.	.	H	S	.	.	.	.	.	.	.	.	.	N	.	.	.	.	.	.	.	.	.	.	.	.	.	.
	KT780377.1 Hongkong 2015	.	.	.	.	.	.	.	.	.	.	.	.	.	.	.	.	.	.	.	.	.	.	.	S	.	.	M	.	.	.	.	.	.	.	.	.	.	.	.	.	.	.	.	.	.	.	.	.
	KT780378.1 Hongkong 2015	.	.	.	.	.	.	.	.	.	.	.	.	.	.	.	.	.	.	.	.	.	.	.	S	.	.	.	.	.	.	.	.	.	.	.	.	.	.	G	.	.	.	.	.	.	.	.	.
	KT780379.1 Hongkong 2015	.	.	.	.	.	.	.	.	.	.	.	.	.	.	.	.	.	.	.	.	.	.	.	S	.	.	.	.	.	.	.	.	.	.	.	.	.	.	G	.	.	.	.	.	.	.	.	.
	KT780380.1 Hongkong 2015	.	.	.	.	.	.	.	.	.	.	.	.	.	.	.	.	.	.	.	.	.	.	.	S	.	.	M	.	.	.	.	.	.	.	.	.	.	.	.	.	.	.	.	.	.	.	.	.
	KT780381.1 Hongkong 2015	.	.	.	.	.	.	.	.	.	.	.	.	.	.	.	.	.	.	.	.	.	.	.	S	D	.	.	.	.	.	.	.	.	.	.	.	.	.	G	.	.	.	.	.	.	.	.	.
	KT780382.1 Hongkong 2015	.	.	.	.	.	.	.	.	.	.	.	.	.	.	.	.	.	.	.	.	.	.	.	S	.	.	.	.	.	.	.	.	.	.	.	.	.	.	G	.	.	.	.	.	.	.	.	.
	KT780383.1 Hongkong 2015	.	.	.	.	.	.	.	.	.	.	.	.	.	.	.	.	.	.	.	.	.	.	H	S	.	.	.	.	.	.	.	.	.	N	.	.	.	.	G	.	.	.	.	.	.	.	.	.
	KT780384.1 Hongkong 2015	.	.	.	.	.	.	.	.	.	.	.	.	.	.	.	.	.	.	.	.	.	.	.	S	.	.	M	.	.	.	.	.	.	.	.	.	.	.	.	.	.	.	.	.	.	.	.	.
	KT780385.1 Hongkong 2015	.	.	.	.	.	.	.	.	.	.	.	.	.	.	.	.	.	.	.	.	.	.	.	S	.	.	M	.	.	.	.	.	.	.	.	.	.	.	.	.	.	.	.	.	.	.	.	.
	KT780386.1 Hongkong 2015	.	.	.	.	.	.	.	.	.	.	.	.	.	.	.	.	.	.	.	.	.	.	H	S	.	.	.	.	.	.	.	.	.	.	R	.	.	.	G	.	.	.	.	.	.	.	.	.
	KT780387.1 Hongkong 2015	.	.	.	.	.	.	.	.	.	.	.	.	.	.	.	.	.	.	.	.	.	.	H	S	.	.	.	.	.	.	.	.	.	.	R	.	.	.	G	.	.	.	.	.	.	.	.	.
	KT780388.1 Hongkong 2015	.	.	.	.	.	.	.	.	.	.	.	.	.	.	.	.	.	.	.	.	T	.	H	S	.	.	.	.	.	.	.	.	A	.	.	.	.	.	G	.	.	.	.	.	.	.	.	.
	KT780390.1 Hongkong 2015	.	.	.	.	.	.	.	.	.	.	.	.	.	.	.	.	.	.	.	.	T	.	H	S	.	.	.	.	.	.	.	.	.	.	.	L	.	.	G	A	.	.	.	.	.	.	.	.
	KT780392.1 Hongkong 2015	.	.	.	.	.	.	.	.	.	.	.	.	.	.	.	.	.	.	.	.	.	.	.	S	.	.	M	.	.	.	.	.	.	.	.	.	.	.	.	.	.	.	.	.	.	.	.	.
	KP864105.1 Shanghai 2014	.	.	.	.	.	.	.	.	.	.	.	.	.	.	.	.	.	.	.	.	.	.	.	S	.	.	M	.	.	.	.	.	.	.	.	.	.	.	.	.	.	.	.	.	.	.	.	.
	KP864106.1 Shanghai 2014	.	.	.	.	.	.	.	.	.	.	.	.	.	.	.	.	.	.	.	.	.	.	H	S	.	.	.	.	.	.	.	.	.	.	.	.	.	.	G	.	.	.	.	.	.	.	.	.
	KP864107.1 Shanghai 2015	.	.	.	.	.	.	.	.	.	.	.	.	.	.	.	.	.	.	.	.	.	.	.	S	.	.	M	.	.	.	.	.	.	.	.	.	.	.	.	.	.	.	.	.	.	.	.	.
[truncated: 6 more columns]
